# Supplementary material for: How dental students’ course experiences and satisfaction of their basic psychological needs influence passion for studying in Chile
Source: J Educ Eval Health Prof. 2019 Nov 29;16:37. doi: 10.3352/jeehp.2019.16.37 (PMC6920708; doi:10.3352/jeehp.2019.16.37)
Supplement: Supplementary file 1 [file jeehp-16-37-dataset1.xlsx]

## Sheet: Raw Data
Uni	Tipo U	Zona	Edad	Sexo	Curso	P1	P2	P3	P4	P5	P6	P7	P8	P9	P10	P11	P12	CE1	CE2	CE3	CE4	CE5	CE6	CE7	CE8	CE9	CE10	CE11	CE12	CE13	CE14	CE15	CE16	CE17	CE18	CE19	CE20	CE21	CE22	NB1	NB2	NB3	NB4	NB5	NB6	NB7	NB8	NB9	NB10
1	1	2	18	0	1	5	3	4	2	4	5	2	7	1	5	2	3	2	3	5	4	4	3	4	4	2	4	2	4	3	4	4	2	1	4	2	5	5	3	4	4	5	1	5	2	4	2	4	2
1	1	2	18	0	1	2	6	5	2	5	2	2	3	2	4	1	4	2	5	4	3	5	3	2	2	1	2	5	5	1	4	5	2	1	4	2	5	2	5	3	4	4	1	3	4	4	4	5	1
1	1	2	21	0	1	4	7	7	1	2	7	1	4	1	4	7	4	5	5	3	4	5	5	4	3	3	5	4	5	3	3	5	3	5	5	3	5	3	5	2	3	4	3	4	2	2	2	4	2
1	1	2	20	0	1	7	4	7	3	5	4	3	6	5	5	3	3	4	4	5	4	5	3	4	4	4	4	4	2	1	5	4	2	2	5	3	4	2	2	5	3	5	1	5	1	4	2	4	1
1	1	2	18	1	1	3	2	7	4	7	7	1	3	1	4	1	2	3	5	5	5	5	3	4	5	5	4	5	3	1	4	4	5	5	5	4	5	5	5	3	4	4	2	5	2	3	4	4	2
1	1	2	19	1	1	4	2	5	6	6	7	2	5	3	6	2	6	3	2	1	4	2	3	4	4	3	2	3	4	3	4	4	4	2	5	2	4	4	3	4	4	5	2	3	3	4	2	4	2
1	1	2	18	0	1	3	6	5	7	6	5	3	5	2	6	4	6	3	5	4	4	4	3	3	4	4	3	4	5	4	4	5	3	2	4	1	5	3	5	3	4	4	2	4	5	3	4	4	3
1	1	2	19	0	1	2	4	6	5	3	5	4	5	2	3	2	6	3	5	4	4	4	3	3	4	3	4	4	3	3	4	5	4	3	4	2	3	4	3	4	3	5	1	4	3	4	3	4	1
1	1	2	18	0	1	4	5	5	3	4	4	3	5	4	4	3	5	2	5	4	3	5	4	3	5	2	1	3	1	3	4	5	1	1	4	3	4	2	1	4	4	5	1	4	4	3	2	5	1
1	1	2	19	0	1	5	4	5	2	4	4	2	5	1	4	3	3	3	5	3	4	5	4	4	3	4	3	4	4	2	4	5	3	2	3	1	5	4	3	3	4	4	3	4	4	4	4	5	3
1	1	2	19	0	1	5	5	7	2	7	7	2	7	4	2	3	4	5	4	4	4	5	5	5	5	3	5	4	4	2	3	5	4	4	5	3	4	5	4	4	3	5	1	5	2	3	2	5	1
1	1	2	19	0	1	4	5	6	2	5	5	2	3	1	4	3	4	4	4	4	2	5	5	5	2	3	5	5	3	3	2	4	4	4	4	4	4	3	2	3	3	4	2	4	2	3	3	4	2
1	1	2	19	0	1	2	4	4	3	3	3	2	4	1	4	3	1	3	5	4	3	4	4	4	3	5	1	2	5	3	1	5	1	2	3	2	4	4	5	3	3	4	1	4	3	4	3	5	1
1	1	2	19	1	1	3	3	7	6	7	5	3	3	6	4	3	4	4	5	4	4	5	5	5	4	4	5	5	4	2	4	5	2	4	4	3	3	5	3	4	4	3	2	4	3	4	2	3	2
1	1	2	25	0	1	4	4	6	5	4	5	3	4	5	4	4	4	4	5	4	3	3	4	5	4	3	4	4	3	2	3	3	3	4	4	3	3	3	4	2	4	3	3	4	3	3	3	3	1
1	1	2	19	0	1	3		4	4	6	4	3	4	1	3	2	1	4	5	4	5	5	4	4	5	3	3	5	3	3	4	5	4	2	5	3	5	5	3	3	4	4	1	5	1	5	1	5	1
1	1	2	18	0	1	1	4	1	2	2	4	1	4	1	2	2	6	2	5	3	4	5	3	3	3	2	2	5	3	1	4	5	2	2	4	3	4	4	2	2	5	3	3	4	4	3	5	5	3
1	1	2	19	0	1	4	5	6	4	3	5	2	4	1	5	7	5	5	5	4	4	5	5	4	4	4	4	5	5	1	3	5	2	2	2	3	5	3	4	3	5	4	4	4	2	4	5	5	1
1	1	2	19	0	1	3	6	6	6	6	5	5	5	1	5	6	6	2	5	5	4	5	3	3	5	4	3	4	3	1	5	5	4	3	5	3	5	2	3	4	3	5	1	4	4	4	2	5	1
1	1	2	20	1	1	2	4	4	6	4	4	2	1	3	2	2	3	2	4	4	3	4	2	3	4	3	1	4	2	2	4	1	3	3	4	4	3	4	3	4	3	5	4	3	3	4	4	5	1
1	1	2	19	1	1	5	2	5	4	5	6	2	4	1	5	2	4	4	5	5	4	4	3	4	4	2	3	4	3	2	4	5	3	2	4	4	2	3	1	4	3	4	1	5	2	4	2	4	2
1	1	2	18	0	1	5	3	6	4	6	7	2	7	2	5	2	2	5	5	5	4	5	4	4	4	5	5	5	5	2	3	4	5	3	5	4	2	5	3	5	4	5	5	5	1	4	2	5	1
1	1	2	18	0	1	3	6	6	1	5	3	2	2	2	4	3	2	4	4	5	3	4	4	3	4	2	3	3	2	3	4	4	3	3	3	3	4	4	3	3	4	3	3	3	3	2	3	3	3
1	1	2	19	1	1	7	3	7	2	6	7	1	7	1	7	2	1	4	5	4	4	4	3	4	4	2	4	4	3	2	4	4	4	3	4	4	5	2	4	5	2	5	1	5	2	4	3	4	2
1	1	2	18	1	1	2	2	6	4	5	5	2	5	2	4	2	4	4	4	5	4	4	4	4	5	3	4	5	4	3	4	5	3	3	5	3	5	4	3	4	3	5	1	5	1	5	3	5	1
1	1	2	19	1	1	3	3	5	5	6	7	6	5	5	4	4	5	5	4	4	3	5	4	4	4	3	4	4	5	4	4	5	3	4	4	4	4	4	3	4	3	4	1	4	2	4	2	5	1
1	1	2	18	1	1	5	3	5	4	2	6	1	4	1	4	3	5	2	5	4	3	4	4	5	3	3	4	3	4	5	4	4	3	4	5	3	3	2	3	1	5	4	2	5	2	2	3	4	1
1	1	2	19	0	1	3	2	5	1	3	3	2	4	1	4	5	1	2	4	5	4	5	2	3	4	2	2	1	4	3	4	4	5	4	4	3	4	4	1	3	4	4	1	4	3	4	2	4	1
1	1	2	18	0	1	4	3	4	1	2	4	3	4	5	3	1	7	1	4	4	5	5	3	3	4	2	1	4	5	1	4	5	3	1	4	3	4	4	3	4	4	4	2	4	3	4	2	5	2
1	1	2	18	1	1	4	3	5	5	6	4	3	4	2	3	3	3	4	2	4	3	4	3	3	4	1	3	4	3	2	4	5	3	2	4	1	4	3	2	3	4	5	2	5	5	4	1	5	1
1	1	2	19	0	1	3	7	7	6	7	6	7	4	5	7	7	3	4	4	4	5	4	3	4	4	1	3	4	3	1	4	5	3	3	5	5	5	1	3	5	4	5	1	5	1	5	1	5	1
1	1	2	19	0	1	1	3	6	4	4	6	2	6	1	3	2	6	2	5	4	4	5	3	3	4	5	3	3	4	3	4	5	2	3	4	3	4	4	3	4	3	5	1	4	2	3	4	5	1
1	1	2	20	0	1	4	4	6	3	3	5	2	5	2	4	3	1	4	5	5	4	5	5	4	4	2	4	4	3	4	4	4	2	1	4	4	4	4	3	4	4	4	1	5	1	4	4	3	1
1	1	2	21	0	1	2	4	7	5	5	5	2	4	2	5	4	6	1	5	4	3	5	5	5	4	4	5	5	5	2	4	4	2	2	4	1	5	2	2	2	2	4	1	5	2	3	3	5	1
1	1	2	19	0	1	3	4	7	2	7	6	2	7	2	3	1	7	5	5	5	5	5	5	5	4	1	3	5	4	2	5	5	3	1	5	1	5	5	1	5	5	5	1	4	3	5	3	5	1
1	1	2	20	0	1	6	1	7	1	7	7	4	7	3	7	3	2	5	5	5	4	5	5	4	5	4	5	5	3	2	5	4	2	3	4	4	4	5	3	4	4	5	5	5	1	5	1	5	1
1	1	2	18	0	1	3	4	6	1	5	4	1	5	1	3	1	3	3	3	5	2	4	3	2	4	3	1	3	4	3	4	4	3	2	5	2	4	1	1	1	3	5	1	4	3	4	2	5	1
1	1	2	19	0	1	5	2	7	4	4	5	4	5	2	4	3	2	4	3	4	4	4	2	3	4	1	3	5	2	1	3	2	1	1	3	2	3	3	1	4	4	5	1	4	2	3	3	5	2
1	1	2	18	0	1	2	4	6	1	5	7	1	7	1	7	2	1	4	1	4	4	5	4	4	4	4	3	4	3	1	4	5	3	2	4	4	3	1	2	5	3	5	1	5	1	4	3	5	1
1	1	2	19	1	1	5	4	2	7	6	7	1		1	4	2	3	2	4	5	4	4	3	4	5	3	4	5	1	2	3	5	4	4	5	4	5	4	3	3	4	4	1	4	4	4	5	4	1
1	1	2	18	0	1	2	3	1	3	7	3	5		7	2	4	7	4	5	3	5	5	5	5	5	1	3	5	4	4	5	5	4	2	4	4	5	3	1	5	3	5	1	5	3	3	2	5	2
1	1	2	20	1	1	2	5	5	3	5	2	4	3	1	2	3	7	4	5	4	3	5	4	5	2	2	2	2	4	3	4	5	3	2	5	2	5	3	5	2	5	4	2	3	5	2	4	5	1
1	1	2	19	0	1	4	3	5	2	4	5	4	7	4	5	4	3	4	4	2	4	4	4	2	2	2	4	4	4	2	4	4	2	4	4	3	3	4	1	4	4	4	2	5	2	4	2	4	2
1	1	2	18	0	1	6	4	6	2	5	7	3	5	1	4	2	3	2	4	4	2	5	4	4	5	3	4	4	3	2	4	5	3	4	4	5	5	4	2	3	4	4	2	5	2	4	1	5	1
1	1	2	19	0	1	2	7	7	7	6	3	5	4	3	1	7	7	4	5	4	3	4	4	4	4	5	3	4	5	4	5	5	3	3	4	3	4	3	5	1	5	4	2	5	1	3	3	4	3
1	1	2	19	0	1	1	7	5	3	1	1	3	1	1	1	7	7	2	5	5	3	5	3	3	4	4	1	2	5	5	4	5	1	1	3	1	5	1	5	1	5	4	3	2	4	4	2	3	1
1	1	2	18	1	1	5	2	7	1	6	7	1	6	1	5	4	2	2	5	5	4	4	5	4	3	4	4	5	3	2	5	4	4	1	5	4	4	1	4	3	4	5	1	5	2	4	5	5	1
1	1	2	19	0	1	2	5	6	6	5	5	4	6	3	3	4	5	4	5	4	4	5	4	4	4	2	4	4	4	4	4	5	3	3	4	2	5	4	2	4	4	4	2	4	3	4	1	4	1
1	1	2	19	1	1	3	4	5	5	4	4	2	3	1	3	3	5	3	5	4	4	4	4	4	4	3	3	4	4	3	4	5	4	3	4	3	3	4	4	3	4	4	3	4	3	3
1	1	2	19	1	1	1	6	7	5	6	3	2	3	1	2	2	2	2	5	5	1	5	3	3	4	5	4	4	3	1	5	5	5	3	5	3	2	4	2	4	3	5	1	5	2	4	3	4	1
1	1	2	18	0	1	4	4	6	2	4	5	1	4	1	5	2	1	4	4	3	3	4	4	4	3	2	3	3	2	3	4	2	1	1	4	2	2	2	2	4	3	4	1	5	2	3	2	5	1
1	1	2	19	1	1	6	4	7	3	6	7	4	6	1	6	3	2	4	3	5	2	4	4	5	5	3	1	4	2	3	4	4	2	4	5	4	4	5	2	5	4	4	2	5	1	5	3	4	3
1	1	2	18	0	1	5	3	7	3	5	7	4	5	2	5	2	4	4	5	5	4	5	4	4	4	4	4	4	5	2	4	4	4	3	5	4	5	4	2	4	3	4	2	4	4	3	3	4	2
1	1	2	22	0	1	4	5	5	4	4	7	3	4	1	4	5	5	5	4	4	3	4	5	5	4	3	3	3	3	4	5	5	3	4	5	5	4	4	3	3	5	4	3	2	4	3	5	4	2
1	1	2	19	0	1	3	3	4	5	5	3	1	7	1	3	3	7	2	5	5	5	3	4	4	3	2	4	4	2	2	2	5	1	3	2	3	5	5	1	1	4	4	2	3	4	5	3	4	2
1	1	2	20	0	1	2	4	4	3	6	4	2	3	1	2	3	5	4	3	4	3	3	3	4	3	4	2	4	4	3	4	5	3	2	3	2	4	4	3	3	3	2	1	4	2	4	3	5	1
1	1	2	18	0	1	4	2	7	4	5	6	2	5	4		3	3	3	3	5	4	3	4	4	5	3	5	4	3	2	4	4	5	4	5	3	2	3	1	3	2	4	2	4	2	4	3	4	2
1	1	2	19	0	1	3	3	5	3	4	2	2	2	5	3	2	3	3	4	3	2	5	3	3	4	2	3	4	1	2	2	5	2	1	4	2	5	4	3	4	4	4	3	4	3	4	2	4	1
1	1	2	18	0	1	5	2	5	4	6	7	2	5	1	6	2	1	4	4	5	4	5	3	4	5	2	3	4	4	1	4	4	3	3	5	3	4	3	4	4	3	4	2	5	2	4	2	4	1
1	1	2	22	0	1	5	5	6	5	5	6	2	6	1	4	2	3	4	4	4	4	5	4	4	5	4	5	5	4	1	4	5	4	4	3	4	3	4	1	3	3	5	1	5	4	5	4	5	1
1	1	2	19	0	1	3	2	6	5	4	3	2	3	1	3	4	7	4	5	4	5	5	5	5	4	3	5	4	4	2	3	5	4	4	5	3	5	2	1	4	4	4	2	4	4	4	3	5	1
1	1	2	19	0	1	2	6	7	2	4	2	2	7	1	2	2	4	4	5	5	5	5	4	5	5	4	5	5	4	2	5	5	4	3	5	3	2	1	3	2	4	4	1	5	3	5	2	5	1
1	1	2	18	0	1	2	5	7	4	5	7	3	6	1	2	3	5	5	5	5	4	5	4	5	5	2	5	4	3	2	4	5	3	3	5	3	2	5	2	4	3	5	1	4	1	4	2	5	1
1	1	2	18	0	1	1	4	4	2	4	1	3	3	1	2	3	7	3	5	4	4	3	3	3	4	3	3	2	4	3	3	5	3	2	4	1	5	4	2	3	4	5	1	4	4	3	2	5	1
1	1	2	19	0	1	6	6	7	1	4	4	1	4	1	4	2	2	2	5	5	4	5	3	3	5	2	2	4	5	2	5	5	2	2	5	3	4	5	3	4	3	4	2	5	1	4	4	4	1
1	1	2	19	1	1	4	2	4	2	3	4	1	4	1	4	1	1	4	2	5	3	5	4	4	4	4	4	3	4	3	4	2	4	2	5	4	3	5	4	5	3	4	2	4	2	3	3	4	2
1	1	2	19	1	1	4	6	4	7	5	5	1	5	1	5	6	7	4	5	5	3	2	3	3	5	2	2	5	3	3	4	4	3	2	5	2	5	4	2	3	4	3	3	5	1	5	1	4	4
1	1	2	18	1	1	3	6	7	6	7	5	1	6	3	3	2	4	1	5	5	2	4	2	3	5	1	1	4	5	3	5	5	1	1	5	2	3	2	5	4	4	5	1	5	1	5	4	5	1
1	1	2	18	0	1	3	4	7	4	3	7	4	5	3	4	2	6	2	5	5	2	5	3	4	4	2	1	5	2	1	4	5	1	1	5	1	5	5	1	4	4	5	2	3	3	1	2	4	2
1	1	2	18	0	1	3	3	4	2	3	3	2	3	1	3	2	3	5	5	2	3	4	4	5	4	2	5	4	1	2	3	5	3	4	5	4	3	4	1	4	4	4	2	4	2	3	2	4	2
1	1	2	18	1	1	5	2	6	2	6	5	1	5	1	5	1	3	4	4	4	2	4	3	3	4	4	4	5	4	2	4	3	3	2	4	4	4	4	5	3	3	4	1	5	1	4	3	4	1
1	1	2	18	0	1	1	3	6	4	4	6	3	4	1	2	5	7	4	4	2	3	4	4	4	3	4	4	3	5	2	4	3	3	1	5	2	4	2	5	2	4	4	1	5	1	4	3	5	2
1	1	2	19	0	1	2	5	6	4	4	6	3	4	2	3	3	5	4	5	4	4	4	4	4	4	3	4	4	3	1	4	5	3	3	3	3	5	1	2	3	4	4	2	4	2	3	4	5	1
1	1	2	18	0	1	5	4	7	5	5	6	4	6	5	5	4	4	4	4	5	4	4	3	4	5	4	1	4	5	3	5	4	2	1	5	3	4	1	4	3	3	5	2	4	2	3	3	5	2
1	1	2	19	0	1	7	6	7	4	6	7	4	6	2	7	4	1	5	5	5	5	5	5	4	4	2	4	5	3	1	4	4	4	5	5	5	2	4	2	4	3	5	1	5	1	4	2	5	2
1	1	2	19	0	1	2	3	5	1	5	5	2	5	1	3	1	1	5	4	4	5	5	5	4	4	3	4	4	3	1	4	5	4	3	4	4	2	4	3	5	3	5	1	5	1	5	1	5	1
1	1	2	18	1	1	4	3	5	2	5	7	4	6	1	4	2	4	4	3	4	4	5	4	5	5	3	4	4	2	2	3	4	2	3	3	4	3	4	3	4	4	3	4	4	2	4	2	4	2
1	1	2	19	0	1	2	4	5	3	3	3	4	2	1	2	3	3	2	5	4	3	4	3	2	3	2	1	2	5	4	3	4	3	1	4	3	4	2	2	4	4	3	4	2	4	3	3	2	3
1	1	2	20	1	1	2	5	6	6	2	2	2	3	7	3	3	6	3	5	1	2	3	2	3	2	3	2	3	2	4	1	5	2	1	1	2	5	2	5	2	4	2	5	2	5	3	4	2	4
1	1	2	20	0	1	3	4	5	5	4	5	4	5	1	3	3	5	3	5	5	4	3	2	4	4	3	1	1	2	4	4	4	2	1	4	2	4	3	4	2	5	4	1	4	3	4	4	4	2
1	1	2	20	1	1	4	3	3	3	4	2	2	4	1	2	1	4	3	4	2	3	2	5	4	3	3	4	4	3	3	4	4	4	2	3	3	4	4	1	2	3	4	1	4	1	4	2	4	1
1	1	2	18	1	1	3	5	6	3	4	3	2	4	1	3	2	4	3	4	4	3	3	3	3	4	2	2	3	5	2	3	5	3	3	2	2	2	3	3	3	4	3	2	4	3	4	4	4	1
1	1	2	19	0	1	5	6	6	4	5	4	2	5	2	6	3	2	2	4	4	5	5	4	4	4	4	3	3	3	2	4	5	3	2	5	3	4	3	3	3	4	4	1	4	2	4	2	4	1
1	1	2	20	0	1	3	4	5	2	5	5	2	3	2	5	2	5	4	5	4	3	4	4	4	4	2	2	3	4	2	4	5	2	4	4	2	5	2	5	4	5	4	2	3	5	4	4	4	2
1	1	2	19	0	2	2	4	4	5	5	3	2	4	1	3	3	4	2	4	4	3	3	3	4	4	2	4	4	1	3	3	5	3	1	3	1	4	3	2	2	4	4	1	4	3	3	3	4	2
1	1	2	18	0	2	4	6	6	4	5	6	4	4	4	5	3	4	4	5	4	5	4	4	4	4	3	4	4	2	4	5	4	3	5	5	4	2	4	1	4	3	5	1	5	3	5	3	5	1
1	1	2	20	0	2	2	4	5	2	3	4	2	5	2	3	3	5	5	5	4	5	5	3	4	4	2	3	4	4	1	4	5	2	1	5	3	5	3	4	1	5	5	2	4	4	5	4	4	2
1	1	2	22	1	2	4	4	6	4	4	4	2	4	4	4	3	5	4	5	4	3	4	2	4	4	3	2	4	4	3	4	5	2	3	4	4	5	3	4	2	4	4	1	5	2	5	3	4	1
1	1	2	22	1	2	6		6	7	6	4	2	5	1	4	1	7	5	5	4	3	5	3	4	4	4	4	4	5	5	4	5	4	3	3	1	3	2	5	1	5	4	2	5	3	4	5	5	1
1	1	2	21	1	2	6	6	7	7	6	6	3	5	3	6	6	3	4	4	3	4	5	5	4	4	2	3	4	5	1	3	4	2	4	4	3	4	2	4	4	2	2	3	4	4	4	2	4	4
1	1	2	19	0	2	3	4	5	4	4	3	6	4	3	5	3	5	4	3	5	5	5	3	5	5	4	4	5	3	1	5	4	4	3	4	4	3	1	3	4	3	5	1	4	1	3	2	5	1
1	1	2	20	0	2	6	4	7	6	5	5	3	5	2	3	3	4	3	4	5	4	4	4	4	4	2	3	4	4	2	4	4	3	4	5	4	2	1	2	3	4	4	2	4	2	2	2	4	1
1	1	2	20	0	2	3	5	5	3	5	4	2	3	1	1	2	7	3	5	5	4	4	3	4	5	5	4	4	5	3	5	5	3	3	5	4	5	1	5	3	5	4	2	4	2	4	5	5	3
1	1	2	19	1	2	2	4	4	3	5	3	1	4	1	3	3	5	3	5	4	4	4	3	4	4	3	4	4	3	4	4	5	3	4	4	3	4	4	3	4	2	3	1	4	2	4	2	5	1
1	1	2	20	1	2	6	5	7	5	7	7	4	6	1	6	5	5	4	5	4	4	5	4	5	3	3	3	5	2	3	4	5	2	3	2	2	3	1	3	4	3	4	1	5	1	4	1	5	2
1	1	2			2
1	1	2	20	1	2	2	6	6	1	3	6	4	2	1	2	1	5	2	5	4	2	4	2	4	4	4	3	4	4	3	3	5	2	2	3	2	4	1	3	2	4	3	3	4	2	4	4	4	3
1	1	2	19	0	2	1	5	5	5	2	1	2	2	1	1	2	7	2	5	4	5	5	4	4	5	3	2	3	2	2	4	5	2	3	3	1	5	4	3	2	5	5	1	4	4	4	5	5	1
1	1	2	19	0	2	2	3	4	3	4	2	1	5	1	3	6	5	5	5	4	2	5	4	4	4	3	4	2	3	4	4	4	3	4	4	3	3	4	2	4	5	4	1	4	3	3	2	4	1
1	1	2	19	0	2	1	3	5	1	4	2	1	2	2	2	2	7	1	5	4	3	3	2	2	3	2	1	2	4	4	3	5	1	1	2	1	1	2	1	4	5	5	2	4	2	2	4	3	1
1	1	2	21	0	2	4	4	5	2	3	5	2	4	2	4	3	5	4	4	4	4	4	3	4	4	4	3	4	4	2	4	4	3	4	4	3	4	4	3	4	4	4	3	3	4	4	2	4	2
1	1	2	19	0	2	1	5	6	2	2	5	1	2	1	1	7	7	2	5	5	4	3	2	2	5	1	2	4	2	2	5	5	3	2	4	1	5	2	4	1	5	4	1	4	2	3	2	4	1
1	1	2	20	0	2	4	4	7	5	4	4	3	5	2	3	2	4	3	5	5	4	4	4	4	5	2	3	4	3	3	5	4	2	2	5	4	4	4	2	4	3	4	1	5	1	4	2	4	1
1	1	2	21	1	2	2	7	3	4	3	2	2	3	1	2	6	4	5	5	4	5	5	4	4	4	4	2	5	4	1	4	5	3	3	5	4	5	3	4	2	4	4	2	3	3	4	4	4	2
1	1	2	20	1	2	2	1	7	4	7	7	3	7	6	4	4	4	2	4	5	5	5	4	4	5	4	5	5	5	2	5	5	4	4	3	3	4	5	1	5	4	5	1	5	1	4	1	5	1
1	1	2	21	0	2	3	5	3	6	4	3	2	4	4	3	2	7	3	5	4	4	4	3	4	3	3	2	2	2	4	3	5	4	2	3	2	5	3	3	3	4	5	3	4	2	4	4	5	2
1	1	2	21	0	2	2	3	5	2	2	3	4	3	1	2	3	4	3	4	5	4	4	3	5	5	2	1	5	2	1	4	4	3	1	5	3	3	4	1	3	4	5	2	5	1	5	2	4	2
1	1	2	20	1	2	4	4	7	3	5	6	3	2	1	3	4	3	3	4	4	3	4	4	3	4	2	4	4	2	3	3	5	3	4	4	4	3	4	3	3	3	5	1	5	2	4	3	5	1
1	1	2	20	0	2	6	4	6	2	7	7	6	6	2	3	7	7	3	4	4	4	5	4	4	4	2	4	4	2	3	4	5	4	4	4	3	5	4	1	3	4	4	2	4	2	4	2	4	2
1	1	2	20	0	2	2	7	6	7	6	3	4	7	1	1	7	7	4	5	5	1	4	5	4	5	1	3	4	4	4	4	5	3	1	5	1	5	5	5	1	2	5	2	5	4	3	5	4	2
1	1	2	20	1	2	2	2	5	3	4	3	1	3	1	2	1	4	4	5	2	4	2	3	3	2	4	2	2	3	4	2	5	4	1	2	3	4	4	4	3	4	5	1	5	2	4	3	4	1
1	1	2	19	0	2	3	3	6	2	4	5	2	5	1	3	3	3	3	4	4	3	3	3	4	4	4	3	3	5	4	5	4	2	1	4	4	3	4	3	3	4	5	1	5	2	4	3	4	2
1	1	2	22	1	2	1	3	4	4	3	1	4	4	1	1	4	6	4	5	3	4	5	4	4	4	5	4	4	5	4	4	5	4	4	4	2	3	4	1	1	4	4	2	5	2	4	3	4	1
1	1	2	19	1	2	2	3	4	1	3	2	1	3	1	2	1	6																							4	3	4	2	4	2	3	2	1	2
1	1	2	20	0	2	4	4	5	4	5	4	3	4	1	3	7	7	4	5	4	4	4	4	5	4	1	3	4	3	4	5	5	3	3	3	3	5	1	5	3	5	4	1	5	2	4	4	4	2
1	1	2	21	0	2	1	3	6	1	4	1	4	1	1	5	1	7	4	4	2	4	5	4	4	3	1	2	3	4	4	2	5	2	1	1	2	5	1	2	1	5	5	3	5	1	3	5	5	1
1	1	2	21	0	2	2	5	6	3	3	1	3	2	2	1	1	4	3	5	4	3	4	2	4	3	2	1	4	3	3	2	5	1	1	5	3	5	4	5	2	4	4	1	4	4	3	2	5	1
1	1	2	20	0	2	3	2	4	3	3	4	1	4	1	4	2	2	3	4	3	3	4	4	4	4	3	3	4	4	2	4	5	3	3	4	3	5	4	3	4	3	5	1	4	2	4	3	5	1
1	1	2	21	0	2	1	1	1	1	1	1	4	4	4	3	3	4	4	4	4	4	4	5	4	5	3	4	5	4	4	3	4	3	4	4	4	4	4	3	4	4	5	3	4	4	5	3	4	4
1	1	2	20	1	2	2	3	3	3	2	5	1	2	1	2	1	5	4	5	3	2	4	3	4	3	4	3	4	5	4	3	5	3	3	3	4	5	3	5	3	4	5	1	4	2	4	4	4	2
1	1	2	21	0	2	1	5	4	3	5	4	2	4	1	1	2	1	3	5	4	3	3	2	4	3	4	3	4	3	4	3	5	3	2	3	1	5	4	4	2	5	4	1	5	2	4	3	5	1
1	1	2	20	0	2	1	6	5	3	4	2	2	2	2	1	1	4	1	5	5	2	2		4	4	2	2	2	4	2	2	5	2	1	5	1	5	3	2	3	4	4	1	4	2	3	2	5	1
1	1	2	21	0	2	2	7	6	4	2	2	1	2	1	1	7	7	3	4	5	3	3	4	3	4	2	3	3	4	4	5	5	2	2	2	2	5	4	3	3	2	4	1	5	1	4	3	4	2
1	1	2	21	1	2	4	5	6	5	4	3	3	5	2	2	2	5	5	5	4	5	4	5	5	3	4	3	4	3	2	3	5	3	2	4	3	5	3	4	3	5	5	1	4	2	4	4	5	1
1	1	2	21	0	2	3	4	5	2	4	4	5	4	1	2	2	5	4	5	5	4	4	4	3	4	3	4	4	2	2	4	5	3	2	5	1	4	5	1	3	4	4	1	4	4	4	3	4	1
1	1	2	21	0	2	2	3	5	4	3	2	3	4	4	4	2	4	3	5	4	4	5	5	4	4	3	5	5	3	1	4	5	3	3	5	3	5	2	3	4	2	4	3	4	2	3	3	4	3
1	1	2	19	1	2	2	4	5	3	3	3	2	3	1	3	6	3	3	4	3	2	3	2	3	3	2	1	3	1	4	3	4	2	3	2	3	5	1	2	3	3	4	1	4	2	3	3	4	2
1	1	2	19	1	2	3	4	4	4	5	5	4	5	2	3	7	6	2	4	5	3	5	5	5	4	3	4	4	3	3	4	5	4	2	5	3	4	2	2	4	4	4	2	4	5	4	4	4	2
1	1	2	19	0	2	4	3	7	5	5	5	5	4	5	4	7	6	5	5	5	4	4	4	5	5	4	5	4	4	4	5	5	4	4	5	4	5	5	4	3	4	5	1	5	1	5	3	5	1
1	1	2	21	0	2	1	2	3	3	1	2	1	2	1	1	1	2	2	5	2	3	4	2	4	2	3	1	4	2	4	3	5	2	1	2	1	5	1	3	2	4	3	2	4	2	2	4	3	2
1	1	2	19	0	2	2	4	6	4	5	4	2	5	1	3	7	7	3	5	1	5	4	3	4	4	2	4	4	5	2	2	5	1	1	4	1	5	5	4	1	5	3	4	5	2	5	2	4	3
1	1	2	19	1	2	1	6	4	5	4	2	2	1	1	1	4	7	5	5	4	4		5	4	4	2	5	3	5	3	4	5	4	3	2	3	2	3	5	1	5	3	5	3	4	4	5	4	5
1	1	2	21	0	2	2	5	4	5	2	1	1	3	1	1	7	7	2	5	4	4	4	2	2	4	1	1	4	2	1	4	5	3	1	4	1	5	4	2	1	4	4	1	4	2	3	4	5	1
1	1	2	21	0	2	1	6	4	5	3	2	2	4	1	2	2	4	2	5	4	4	4	3	4	1															3	3	5	1	4	3	4	2	5	1
1	1	2	24	0	2	4	6	6	3	3	2	4	4	1	3	2	3	3	5	4	2	3	4	4	4	4	3	4	5	4	4	4	4	3	4	4	4	4	5	3	4	2	2	4	3	3	3	4	2
1	1	2	21	0	2	3	4	7	6	5	4	2	3	1	3	2	4	2	2	4	2	3	2	3	3	4	1	4	4	3	2	4	1	1	4	2	4	2	3	4	3	4	1	5	3	3	2	4	2
1	1	2	19	0	2	1	7	7	6	2	5	3	7	1	2	1	7	3	4	5	4	4	3	5	4	5	1	4	5	3	5	5	2	1	3	2	5	2	5	3	4	5	2	5	2	4	4	5	1
1	1	2	20	0	2	1	3	7	7	4	6	1	4	1	1	5	7	4	5	5	4	5	2	4	3	5	1	5	5	2	3	5	1	1	5	1	5	4	5	1	5	5	1	5	2	5	4	5	1
1	1	2	20	1	2	3	3	6	6	6	5	1	5	1	4	2	6	4	5	5	4	3	4	4	4	3	4	4	2	4	4	5	5	3	5	1	5	3	3	4	5	5	3	4	2	3	4	4	2
1	1	2	20	0	2	1	3	6	2	2	3	2	6	1	2	1	3	1	4	2	2	4	2	4	2	3	3	3	4	2	2	5	2	1	3	2	5	1	4	2	4	4	2	4	2	4	4	3	4
1	1	2	19	0	2	4	3	6	2	2	4	1	2	1	2	1	1	2	4	3	2	3	3	3	4	2	2	3	2	4	4	5	3	1	4	2	4	2	3	2	5	4	3	4	5	3	4	4	2
1	1	2	21	1	2	3	5	6	3	5	5	2	3	1	3	2	4	2	5	4	3	5	4	4	4	3	2	4	4	1	4	5	3	2	2	4	4	1	4	3	4	4	4	5	1	4	3	4	3
1	1	2	19	1	2	3	4	6	4	5	5	1	4	1	3	2	7	5	5	4	4	5	5	5	4	4	5	5	2	1	4	5	4	2	4	4	4	4	2	2	5	4	1	5	4	4	2	4	1
1	1	2	19	0	2	3	4	4	4	3	2	2	2	3	3	1	4	2	4	4	3	4	4	5	4	3	4	4	4	3	3	4	3	3	4	3	4	4	3	3	4	4	1	4	3	4	3	4	3
1	1	2	19	0	2	4	3	5	2	3	4	1	4	1	5	2	4	4	5	4	3	4	4	4	4	3	4	4	5	2	5	5	4	2	4	1	4	2	3	3	3	5	1	3	3	4	1	5	1
1	1	2	19	0	2	3	3	4	2	4	3	1	3	2	5	3	5	4	5	4	3	3	2	4	4	5	2	4	3	4	3	5	4	3	3	4	3	2	5	3	4	2	2	4	4	4	4	3	3
1	1	2	19	0	2	4	6	5	6	5	3	2	7	2	4	3	7	5	5	4	4	5	5	5	4	2	4	5	5	2	5	5	4	4	5	3	4	5	3	4	5	5	1	5	2	4	4	5	1
1	1	2	19	0	2	4	5	7	2	7	5	1	3	1	4	2	5	4	5	4	4	5	3	4	4	4	4	4	3	2	4	5	4	2	4	3	5	1	2	3	4	4	2	4	2	4	2	4	2
1	1	2	19	0	2	6	2	7	5	5	5	1	5	1	5	2	2	4	3	5	4	5	4	5	5	2	4	4	2	1	4	4	3	3	5	4	3	4	1	5	3	4	1	5	1	4	2	4	2
1	1	2	20	0	2	2	1	5	4	5	6	4	5	1	4	3	6	4	5	4	3	4	4	4	5	5	2	3	4	4	4	5	4	2	5	2	4	5	5	2	4	5	1	4	2	4	3	5	2
1	1	2	21	0	2	2	2	5	2	6	4	2	5	1	4	2	5	4	4	2	3	3	4	4	4	2	1	3	2	4	3	5	1	2	4	1	5	4	4	3	4	5	1	4	2	4	4	5	2
1	1	2	20	0	2	7	7	5	2	5	3	3	7	4	4	2	3	2	4	4	4	4	1	4	2	3	3	4	2	1	2	4	2	3	3	4	2	2	4	3	4	4	1	4	2	4	3	4	1
1	1	2	21	0	2	1	3	4	6	4	4	1	5	1	2	1	4	5	5	5	4	5	4	5	5	3	1	2	4	2	5	4	1	1	5	4	5	5	2	3	4	5	1	5	2	4	5	5	1
1	1	2	19	0	2	4	3	7	3	4	6	4	7	2	5	4	2	5	5	4	4	5	4	5	5	2	4	4	2	1	4	5	2	2	5	2	2	2	1	4	3	5	1	5	3	4	3	5	1
1	1	2	19	1	2	5	6	5	6	6	6	4	4	2	4	2	7	4	5	4	4	4	4	3	4	3	4	4	3	2	4	5	4	3	4	3	2	4	3	4	4	5	2	4	2	4	2	4	2
1	1	2	19	1	2	3	3	4	2	2	3	1	3	2	3	2	2	1	3	3	2	3	3	4	3	3	4	4	4	2	3	4	3	2	2	2	5	1	4	3	5	4	2	4	2	3	4	3	2
1	1	2	21	0	2	4	3	7	2	5	6	2	3	1	3	2	3	3	2	4	2	4	5	4	4	2	4	4	3	2	5	5	4	3	4	3	5	4	3	4	4	5	2	5	2	5	3	5	1
1	1	2	19	0	2	2	3	4	5	2	1	4	2	2	2	1	5	3	5	3	4	3	2	2	3	4	3	3	4	3	3	5	1	1	4	3	4	3	4	2	5	4	1	3	4	4	4	4	1
1	1	2	20	0	2	5	2	6	6	6	5	3	6	1	4	4	2	4	3	5	5	5	3	5	5	3	2	5	3	2	4	3	2	4	5	4	4	2	1	4	3	5	1	4	2	5	1	5	1
1	1	2	21	1	2	2	7	7	7	7	2	1	2	2	1	2	1	2	5	5	2	4	2	5	4	2	5	4	5	4	3	5	3	1	5	2	3	2	1	1	4	4	2	5	2	5	4	4	2
1	1	2	20	0	2	1	6	7	6	6	6	4	2	1	1	6	6	5	5	5	2	3	1	4	5	2	5	3	5	5	5	5	3	3	5	1	5	4	5	4	5	5	1	4	4	5	4	5	1
1	1	2	21	0	2	4	2	3	2	2	3	2	3	1	3	2	4	3	4	4	3	3	4	4	4	3	4	3	4	3	4	4	4	2	5	3	4	3	3	2	3	3	3	4	2	2	3	4	3
1	1	2	19	0	2	2	3	5	4	5	3	4	7	2	3	2	5	5	4	5	5	5	5	5	4	3	3	4	2	2	4	5	3	4	5	3	3	5	1	3	2	3	1	5	2	5	2	4	1
1	1	2	19	0	2	3	4	5	3	5	5	3	4	2	4	2	7	5	3	5	5	5	5	5	4	2	4	4	2	3	3	5	4	4	5	4	5	1	1	3	4	4	2	5	1	5	4	4	4
1	1	2	20	0	2	3	7	7	5	5	5	4	4	5	5	2	5	4	4	5	4	4	3	4	4	3	2	4	4	1	4	5	2	3	4	2	5	5	3	4	4	3	2	5	2	5	2	5	2
1	1	2	21	0	2	3	2	6	3	5	5	7	6	1	5	2	3	4	3	4	2	4	4	5	4	4	5	5	2	1	3	5	4	2	4	3	4	1	1	4	2	5	2	4	3	4	2	5	1
1	1	2	20	0	2	2	5	5	4	2	3	2	3	1	2	2	5	3	4	5	3	3	3	4	5	4	2	3	4	3	4	5	3	3	4	3	3	2	4	3	4	5	3	4	2	4	3	5	1
1	1	2	20	0	3	1	5	7	5	7	3	1	3	1	4	6	5	5	5	5	5	5	4	4	5	3	4	5	4	1	4	5	1	1	5	2	5	4	5	3	4	5	1	5	1	5	1	5	1
1	1	2	21	0	3	1	2	3	4	1	2	3	1	1	1	1	6	5	5	4	3	4	3	3	4	2	2	3	5	5	3	5	1	1	2	1	5	2	5	2	5	5	1	4	3	3	2	5	1
1	1	2	21	0	3	1	4	5	3	3	1	2	2	1	1	2	5	1	5	4	3	4	1	4	4	3	2	2	4	3	4	5	2	1	4	2	5	1	4	1	4	4	2	4	3	3	4	4	2
1	1	2	22	0	3	2	3	5	1	3	2	1	2	1	1	1	3	3	4	4	3	4	3	4	4	1	1		4	3	4	5	1	2	4	3	5	1	5	2	4	4	2	4	1	3	3	4	1
1	1	2	25	1	3	1	6	5	5	5	4	5	5	4	4	6	6	3	5	3	4	4	4	4	3	2	2	3	3	2	2	5	1	2	2	2	4	1	2	2	3	5	2	5	2	4	3	4	1
1	1	2	24	1	3	1	7	2	5	3	2	2	1	1	2	1	7	1	5	2	1	1	1	2	2	5	1	1	5	5	1	5	1	1	1	1	5	3	5	1	5	4	2	3	4	3	5	4	2
1	1	2	20	0	3	3	4	4	2	5	4	5	6	4	5	3	5	4	5	4	3	4	5	4	4	4	3	4	3	2	4	4	3	4	5	3	2	4	3	4	3	2	2	4	3	4	3	3	2
1	1	2	21	0	3	2	1	7	3	1	3	1	4	1	1	1	7	2	5	3	2	2	1	4	2	3	1	3	2	4	1	5	1	1	2	1	5	2	4	1	5	5	1	4	4	3	5	5	1
1	1	2	20	0	3	1	4	5	3	3	1	1	2	1	1	1	7	3	5	4	4	5	1	3	4	1	1	1	4	4	3	5	1	1	3	1	5	1	5	1	5	4	1	4	5	3	4	4	1
1	1	2	21	1	3	2	5	7	3	6	4	2	5	7	4	3	3	5	5	5	4	5	4	4	4	3	3	5	3	3	3	5	3	2	4	2	5	3	1	2	4	5	1	3	4	4	3	4	1
1	1	2	22	0	3	1	3	5	3	3	3		3	1	1	1	7	2	5	5	4	4	4	4	5	2	2	3	4	3	4	5	1	1	4	1	5	2	3	1	5	5	1	3	3	3	5	5	1
1	1	2	22	0	3	4	2	1	1	6	5	1	3	1	4	5	4	4	5	3	5	4	3	4	3	3	4	4	5	2	2	4	4	3	4	1	5	2	1	5	2	5	1	5	1	5	4	5	1
1	1	2	21	0	3	1	7	4	7	4	4	3	1	5	1	4	7	3	4	4	3	3	3	3	3	3	3	3	4	3	3	5	2	1	3	1	5	1	5	1	5	3	3	3	4	3	4	3	3
1	1	2	21	0	3	1	3	4	2	7	2	2	2	2	1	1	6	2	5	5	2	2	2	2	4	1	1	2	3	3	4	5	2	2	4	1	5	4	5	1	4	4	1	4	2	4	4	4	2
1	1	2	22	0	3	6	6	6	5	5	5	2	6	2	5	1	2	5	4	5	4	4	3	4	4	3	4	4	4	1	4		3	3	4	4	3	4	2	4	3	5	1	5	1	4	2	4	1
1	1	2	21	0	3	2	2	4	3	4	4	2	3	2	2	5	4	3	5	3	4	4	3	4	3	3	3	4	4	3	4	4	2	2	2	1	2	2	4	4	4	4	3	3	3	2	4	3	2
1	1	2	20	0	3	1	5	5	5	4	3	5		1	1	5	5	4	5	3	3	3	2	2	4	2	4	4	5	3	2	5	2	2	2	1	5	2	5	1	4	5	1	5	1	5	3	4	1
1	1	2	20	0	3	2	2	5	3	5	3	2	4	2	5	2	4	3	5	4	4	5	2	3	4	2	3	4	2	2	4	5	2	1	4	2	3	4	2	3	3	5	1	3	4	3	4	4	1
1	1	2	20	0	3	2	3	4	3	2	3	2	4	1	2	5	5	3	4	3	2	3	3	4	3	3	2	3	2	3	3	5	3	2	3	1	5	3	2	3	4	4	1	4	2	3	2	4	1
1	1	2	21	0	3	1	7	4	7	2	1	1	5	1	1	7	7	1	5	2	1	4	1	2	1	4	1	2	5	4	1	5	1	1	2	1	5	1	5	1	5	5	2	4	2	1	5	5	1
1	1	2	21	0	3	1	7	4	2	2	1	1	1	1	1	1	7	1	5	3	4	3	2	4	4	1	1	3	5	3	3	5	2	1	1	1	4	3	3	1	5	5	1	3	4	3	5	4	1
1	1	2	21	0	3	1	2	3	1	2	1	1	2	1	3	1	1	2	1	3	5	5	3	4	2	2	1	4	5	2	2	5	1	1	2	1	5	1	2	1	4	4	1	4	3	4	4	4	1
1	1	2	22	1	3	4	5	5	2	5	4	2	4	1	4	1	4	2	5	3	2	2	2	2	2	1	2	2	4	2	2	5	2	2	2	2	4	2	2	3	3	4	2	4	2	4	3	4	2
1	1	2	22	1	3	4	5	6	5	4	1	7	2	1	2	1	1	4	4	4	3	2	2	2	4	2	2	3	4	3	4	5	2	2	4	1	5	2	5	2	4	5	1	5	1	4	3	5	1
1	1	2	20	0	3	1	4	3	4	1	1	2	1	2	1	1	7	2	5	2	2	2	2	4	4	1	2	3	2	3	4	5	1	1	1	2	5	1	3	1	5	4	2	4	3	4	5	4	2
1	1	2	20	0	3	2	4	5	2	4	3	2	5	3	2	2	4	2	4	5	4	3	3	4	4	4	3	2	4	2	4	5	1	1	4	1	5	4	4	2	4	3	2	4	4	3	4	4	2
1	1	2			3
1	1	2	20	1	3	2	6	4	4	4	3	3	3	2	3	1	4	3	5	4	2	3	2	2	4	3	3	2	4	4	3	5	2	2	4	1	5	2	5	1	5	4	2	3	5	3	4	4	3
1	1	2	21	0	3	1	4	4	2	3	1	1	1	1	1	1	7	1	5	4	3	4	1	4	4	3	2	2	5	3	4	5	2	1	2	1	1	1	5	1	5	4	2	4	5	3	4	4	2
1	1	2	21	0	3	1	5	5	6	2	2	3	5	2	1	2	6	2	5	4	4	4	2	4	3	5	3	3	5	2	3	5	1	1	3	1	4	1	5	1	5	3	4	1	4	2	5	1	3
1	1	2	21	0	3	7	2	4	4	1	1	1	3	1	1	1	7	1	5	4	3	3	2	3	3	3	1	3	1	3	2	5	1	1	3	1	5	2	3	3	5	5	1	5	3	3	5	5	1
1	1	2	21	1	3	7	4	7	3	5	3	2	2	4	2	2	6	3	5	4	3	4	4	4	4	3	4	4	4	3	4	5	3	3	3	2	4	2	3	3	3	4	1	4	2	3	4	4	1
1	1	2	20	0	3	3	2	3	2	3	3	2	3	1	3	2	3	4	5	3	4	2	2	3	3	2	2	2	4	3	2	5	3	2	3	2	5	1	4	3	4	5	1	4	2	4	4	5	1
1	1	2	20	0	3	2	5	5	4	4	5	4	4	3	5	3	7	4	5	4	4	4	3	4	4	3	4	4	5	3	4	5	3	3	3	2	4	4	3	3	4	5	2	4	4	4	4	4	3
1	1	2	23	0	3	2	4	4	2	4	5	2	3	1	3	1	4	3	5	4	2	3	2	3	4	2	2	2	3	3	3	5	2	1	2	2	4	1	4	3	3	5	2	4	2	4	3	5	2
1	1	2	21	1	3	2	6	2	2	4	1	2	4	1	2	1	7	2	5	5	4	4	2	4	5	1	2	3	1	2	4	5	1	2	3	1	5	3	4	1	5	4	2	4	1	4	2	4	2
1	1	2	21	0	3	1	3	7	3	3	2	1	4	1	2	3	1	2	5	4	4	3	3	4		1	3	4	5	3	5	5	2	4	5	3	5	5	3	1	4	5	1	4	2	4	3	5	1
1	1	2	22	0	3	1	5	4	2	2	1	1	2	1	2	1	7	2	5	4	3	4	2	3	2	3	3	3	3	2	4	5	2	2	3	1	5	4	4	2	4	5	1	5	2	4	4	4	2
1	1	2	21	1	3	2	7	5	6	3	2	1	2	1	2	4	7	3	5	4	2	4	4	2	4	2	2	4	4	3	4	5	2	1	5	1	5	4	3	1	4	5	1	4	2	4	5	4	1
1	1	2	23	0	3	2	6	6	5	4	6	6	5	2	3	2	7	4	5	5	4	5	3	5	5	3	3	2	5	2	5	5	2	3	5	2	4	3	4	2	5	5	1	5	3	3	3	4	1
1	1	2	20	0	3	1	7	3	6	2	3	1	2	1	2	1	7	3	5	5	3	3	3	4	4	2	2	4	5	3	4	5	1	1	3	1	5	4	4	2	5	5	2	4	3	3	5	4	2
1	1	2	22	0	3	4	5	4	5	4	5	3	3	2	3	3	5	3	5	4	3	4	4	4	3	5	3	4	5	3	3	5	3	3	4	3	5	4	5	4	4	4	2	4	3	4	3	4	2
1	1	2			3
1	1	2	22	1	3	1	2	5	2	4	2	1	2	1	1	2	2	1	5	2	4	2	1	4	3	2	1	4	5	2	4	5	1	1	5	1	5	4	5	1	4	5	1	5	2	4	3	5	1
1	1	2	21	1	3	2	4	4	2	3	1	2	3	1	3	1	6	3	4	5	4	4	4	3	4	3	3	3	5	3	3	4	3	2	4	2	5	3	3	3	4	5	2	4	2	2	4	4	1
1	1	2	20	0	3	1	4	5	3	3	3	2	3	1	2	6	3	2	5	5	2	4	4	2	4	1	2	3	5	2	4	5	5	2	5	2	5	4	4	3	4	4	4	4	4	4	4	4	2
1	1	2	21	0	3	2	4	4	4	2	1	2	3	2	3	1	7	3	5	4	4	5	4	3	3	4	2	4	4	2	4	5	1	1	4	2	5	4	3	2	5	4	4	4	2	4	5	4	2
1	1	2	21	0	3	1	7	2	6	1	1	1	2	1	1	1	7	2	5	2	3	1	1	2	3	2	4	3	5	4	3	5	2	1	2	1	2	2	5	3	4	4	1	2	3	2	5	4	1
1	1	2	21	0	3	2	5	5	4	4	4	2	5	1	2	1	5	3	5	4	3	4	4	4	3	2	3	4	2	3	3	5	1	1	3	3	5	2	2	2	4	3	1	3	3	3	2	3	1
1	1	2	21	0	3	1	5	6	6	4	4	1	4	1	1	1	6	5	5	5	3	5	3	4	4	3	2	3	5	1	5	5	3	2	1	1	5	2	3	2	4	5	1	4	3	3	5	5	1
1	1	2	20	1	3	3	4	4	2	3	4	2	4	2	3	2	3	4	4	4	4	4	5	4	5	3	4	4	3	2	4	5	4		4	4	4	4	2	4	3	5	1	4	2	4	3	5	1
1	1	2	22	0	3	2	4	6	2	2	6	2	5	1	2	2	5	3	5	4	1	4	2	3	4	1	1	3	5	4	4	5	3	2	5	4	5	4	3	2	4	5	2	5	2	4	4	5	1
1	1	2	21	0	3	1	7	5	4	2	3	2	2	1	1	7	7	2	5	4	5	5	2	2	4	1	5	5	3	1	4	5	1	1	2	2	5	3	3	2	4	4	2	2	4	4	4	4	2
1	1	2	21	0	3	2	2	5	2	2	2	1	4	1	2	1	3	3	3	3	3	3	3	3	3	3	3	3	5	3	3	5	2	2	1	1	5	2	5	1	5	4	2	4	3	2	3	4	2
1	1	2	20	0	3	1	7	3	7	1	1	1	1	1	1	1	7	1	1	2	3	4	1	3	4	2	1	2	4	3	3	5	1	2	2	1	5	2	3	1	1	4	3	1	5	3	5		2
1	1	2	22	1	3	2	3	5	2	4	2	2	4	2	4	2	5	5	4	4	4	5	4	5	4	2	3	4	5	1	4	5	3	3	3	3	4	1	1	4	2	5	1	5	1	5	2	5	1
1	1	2	21	0	3	1	5	4	5	3	1	2	4	1	2	1	7	4	5	4	4	4	3	4	4	3	3	4	3	2	4	5	2	2	4	2	5	3	2	1	5	4	1	3	4	5	5	5	2
1	1	2	24	1	3	1	5	5	3	3	2	1	3	1	1	1	7	2	5	4	2	3	2	2	2	4	1	2	5	3	3	5	1	1	2	2	5	2	4	3	4	3	3	3	4	3	4	3	2
1	1	2	22	1	3	4	4	3	4	3	4	3	3	2	2	1	5	4	5	4	4	4	4	5	4	2	4	4	4	3	4	5	3	3	4	4	5	3	4	4	4	4	3	3	4	4	4	4	2
1	1	2	21	0	3	1	3	4	3	3	3	2	4	2	1	2	4	4	5	4	4	4	3	3	4	3	1	2	3	3	2	5	2	1	2	1	5	1	4	1	5	5	1	5	2	4	3	5	1
1	1	2	22	1	3	2	3	4	1	2	3	1	1	1	3	2	4	3	5	4	2	4	4	5	3	2	4	4	4	3	4	5	2	3	2	1	5	2	4	2	5	5	1	3	4	2	4	4	1
1	1	2	23	0	3	1	3	4	3	3	4	1	3	1	1	1	1	2	5	1	4	2	1	3	2	5	1	2	5	2	1	5	1	1	1	2	3	2	5	3	5	5	1	4	2	3	4	5	1
1	1	2	21	0	3	2	3	5	4	4	5	3	4	1	2	4	5	2	5	3	4	4	2	2	2	3	1	4	3	2	3	5	1	2	2	2	5	1	2	3	4	5	1	5	5	4	3	5	2
1	1	2	23	0	4	1	3	7	1	7	7	4	4	1	2	1	3	3	5	4	4	1	2	4	3	2	1	2	2	3	3	5	1	1	4	1	5	3	2	2	2	5	1	5	1	5	3	5	1
1	1	2	23	0	4	1	7	4	5	3	5	2	3	1	2	1	7	3	5	4	3	4	4	4	4	3	1	3	5	3	4	5	1	1	3	1	2	1	5	2	5	4	2	3	3	3	4	4	2
1	1	2	22	0	4	2	5	6	7	4	4	1	4	1	2	2	7	3	5	4	4	4	3	3	4	3	1	3	5	2	3	5	2	1	4	4	5	2	5	2	4	4	3	4	2	4	3	4	3
1	1	2	21	0	4	2	5	5	1	5	1	4	2	1	2	5	5	4	5	5	4	5	4	4	5	3	1	4	5	4	4	5	2	1	5	2	5	2	4	2	5	3	2	3	4	3	4	3	3
1	1	2	21	0	4	2	7	3	4	5	3	2	4	2	2	2	4	4	5	1	4	4	3	4	1	3	4	4	4	1	3	5	2	2	2	1	5	1	5	3	4	4	2	4	3	3	2	3	3
1	1	2	21	0	4	5	4	6	5	5	5	3	4	1	5	2	4	4	5	3	5	2	2	4	2	3	3	4	3	2	2	5	1	3	3	1	5	2	3	3	3	4	1	4	2	4	5	4	2
1	1	2	23	0	4	2	1	1	2	1	3	3	4	1	3	3	7	2	2	5	2	2	3	4	4	2	2	2	3	2	4	4	1	3	4	3	3	3	1	3	4	4	2	4	4	3	2	4	2
1	1	2	24	0	4	3	2	4	3	2	2	1	2	1	2	2	6	4	5	4	3	5	3	3	4	1	3	4	2	2	2	4	2	2	4	3	4	1	2	2	3	4	2	4	3	3	3	3	2
1	1	2	23	0	4	2	5	3	5	4	6	1	4	1	1	1	7	2	5	2	3	4	3	4	1	4	3	3	3	2	1	5	3	1	3	3	2	1	2	2	4	3	2	4	2	3	4	4	2
1	1	2	21	0	4	4	5	5	3	5	2	1	5	1	2	2	4	3	1	4	3	2	3	4	4	2	2	2	2	1	4	5	4	2	3	2	5	2	3	4	3	5	1	4	3	4	2	4	1
1	1	2	21	0	4	3	3	4	3	5	6	2	5	1	4	3	5	4	5	4	5	5	4	4	4	3	4	4	3	2	4	5	3	2	4	4	4	5	3	3	4	4	2	4	3	4	2	4	2
1	1	2	22	0	4	1	5	2	6	2	2	1	5	1	3	1	4	3	4	3	4	4	3	3	1	1	1	4	2	3	1	5	1	1	1	1	5	1	1	1	5	5	1	5	4	3	5	5	1
1	1	2	26	1	4	2	2	3	1	5	1	1	1	4	2	2	5	3	5	2	4	4	2	4	2	1	3	3	4	3	2	5	2	3	1	1	5	4	3	3	4	3	3	4	3	4	4	2	3
1	1	2	22	0	4	2	7	4	6	1	1	1	2	1	1	2	1	2	5	4	2	2	4	4	2	2	2	2	3	4	2	5	2	2	2	2	4	2	2	1	5	4	2	5	3	3	4	3	1
1	1	2	23	0	4	1	3	5	2	4	2	2	4	1	3	2	3	4	5	5	4	4	3	3	4	3	4	4	3	2	4	4	3	3	5	3	4	2	3	3	3	4	2	4	2	3	3	4	2
1	1	2	22	1	4	2	3	5	2	3	4	2	4	1	3	1	1	2	2	5	3	2	4	5	5	2	2	1	3	4	4	5	2	1	4	2	5	4	2	2	3	4	4	3	3	4	2	4	2
1	1	2	21	1	4	4	4	4	2	5	3	2	3	4	2	1	6	4	5	3	4	4	3	4	3	2	3	4	4	3	3	5	2	2	4	3	5	1	2	4	5	5	3	4	4	4	4	5	1
1	1	2	22	0	4	2	5	4	5	3	2	1	3	1	1	2	7	2	5	2	4	3	2	2	2	3	1	3	4	2	2	5	1	3	2	1	5	1	4	4	5	5	2	4	3	3	5	3	4
1	1	2	23	0	4	1	1	4	7	1	3	1	7	1	1	1	4	1	5	4	3	4	3	4	4	4	2	3	4	4	3	5	1	3	4	3	4	2	4	1	5	4	1	3	3	3	4	4	2
1	1	2	22	1	4	1	2	1	1	1	1	1	1	1	1	1	1	3	5	1	1	1	3	2	1	2	4	1	3	4	2	5	3	1	2	1	5	2	5	2	4	4	2	2	4	3	4	4	2
1	1	2	23	0	4	2	7	7	3	5	3	1	3	1	4	1	7	3	5	4	4	4	3	4	4	3	3	4	2	2	4	5	3	1	4	2	5	3	3	1	3	5	1	4	2	4	3	4	1
1	1	2	25	1	4	2	2	7	4	4	3	1	4	1	5	4	4	4	5	5	4	3	3	4	5	4	3	4	4	4	5	5	3	3	5	2	2	5	3	2	4	3	3	4	3	4	4	4	2
1	1	2	22	0	4	1	6	7	6	4	3	1	3	1	1	2	5	4	5	5	4	4	3	4	4	2	3	4	4	4	4	5	3	3	5	3	5	4	4	4	5	3	4	3	5	3	4	3	3
1	1	2	22	0	4	3	4	5	2	2	3	2	3	1	2	1	2	4	5	3	3	4	4	4	3	2	2	4	2	2	3	5	1	1	3	2	4	3	2	2	4	3	2	4	3	3	3	4	3
1	1	2	23	1	4	2	3	4	1	2	5	1	5	2	4	1	1	4	5	2	3	3	3	4	3	2	4	4	4	2	4	3	1	1	4	2	4	4	2	5	3	4	2	5	1	5	2	4	2
1	1	2	21	1	4	2	5	3	5	3	4	3	2	3	2	4	5	4	5	4	4	4	4	4	4	3	4	4	4	3	4	5	3	3	4	2	4	4	4	4	3	3	3	4	2	3	2	4	2
1	1	2	22	0	4	2	5	2	4	2	2	2	3	2	2	2	5	2	2	4	2	1	2	4	4	5	1	2	5	2	4	4	1	1	5	2	5	4	5	4	4	4	1	4	3	4	4	4	1
1	1	2	23	1	4	2	3	4	2	3	4	1	3	2	2	1	7	2	5	3	2	2	2	2	3	2	3	3	2	2	3	5	2	1	2	2	2	2	2	3	4	4	1	4	3	4	4	5	1
1	1	2	23	1	4	2	6	6	1	3	6	1	3	1	5	2	6	4	5	4	4	5	4	4	4	2	3	5	3	1	4	5	2	1	2	4	3	2	1	3	3	5	2	4	4	4	4	5	1
1	1	2	21	1	4	2	5	4	3	3	4	2	2	2	2	3	4	4	3	3	2	3	3	4	2	2	5	2	3	4	3	4	4	2	1	2	3	1	2	2	4	3	2	5	2	3	4	2	3
1	1	2	22	1	4	2	4	5	4	5	4	1	3	1	3	1	5	2	5	2	4	4	3	4	3	3	3	3	2	2	2	4	2	2	2	4	3	2	2	3	4	4	2	5	2	4	3	4	1
1	1	2	22	0	4	2	3	5	6	6	6	2	4	1	3	2	7	2	5	4	3	4	3	4	4	3	1	3	3	3	3	5	2	1	3	1	5	2	5	4	3	5	1	5	1	5	1	5	1
1	1	2	21	0	4	1	6	4	4	4	2	2	2	1	1	1	6	3	5	4	2	3	1	2	3	2	3	3	3	3	3	5	2	1	3	2	5	3	2	1	5	4	2	4	5	3	3	5	1
1	1	2	22	1	4	2	4	5	6	2	3	1	5	1	1	1	7	3	5	4	3	4	4	4	2	3	1	3	4	3	3	5	2	2	5	4	5	3	2	4	5	3	1	4	2	4	4	4	1
1	1	2	24	0	4	1	5	6	3	2	2	1	4	1	1	1	3	3	4	1	4	4	3	5	1	1	1	3	3	4	1	5	2	1	2	2	4	1	2	1	4	4	2	4	3	3	2	4	2
1	1	2	23	0	4	2	6	4	4	5	3	2	4	1	2	1	4	2	5	4	2	3	3	4	2	1	2	3	3	2	4	5	2	1	3	4	5	1	3	2	5	4	1	4	2	4	3	4	1
1	1	2	21	0	4	1	1	6	1	5	1	2	5	1	1	2	1	4	3	4	2	4	3	4	4	2	2	3	3	2	4	4	1	1	4	3	3	3	2	4	2	5	1	5	2	5	1	5	1
1	1	2	22	0	4	1	3	5	5	4	4	3	1	1	2	4	5	1	5	4	3	4	1	3	1	1	4	4	2	1	4	5	4	4	4	1	4	4	4	4	4	4	2	4	2	4	2	4	1
1	1	2	21	1	4	1	4	6	6	5	5	4	5	5	3	2	5	4	5	3	4	4	3	4	3	2	5	4	4	2	3	4	4	3	4	4	5	2	3	4	2	5	1	5	1	5	3	5	1
1	1	2	23	0	4	7	5	3	2	2	2	7	5	7	2	1	4	2	5	4	3	4	3	3	1	1	1	3	2	3	1	5	1	1	2	1	5	1	3	1	5	5	1	5	4	3	5	5	5
1	1	2	22	0	4	1	4	5	1	2	2	1	4	1	2	1	2	3	4	4	3	4	3	4	3	3	3	3	2	2	3	5	2	2	3	1	4	4	2	1	4	4	3	4	2	3	3	3	2
1	1	2	22	1	4	1	1	5	5	4	4	2	4	1	1	7	7	5	5	1	4	5	3	5	1	3	4	4	5	3	1	5	3	3	3	2	5	4	3	1	5	5	1	5	1	3	2	5	1
1	1	2	21	0	4	4	7	7	6	7	4	4	7	1	3	3		4	4	5	5	4	5	5	4	1	4	4	3	2	5	5	3	4	5	3	5	4	3	3	4	5	1	5	1	5	2	4	1
1	1	2	23	0	4	3	4	5	3	2	1	2	3	1	3	3	3	3	2	4	3	4	3	3	2	2	1	4	3	3	2	5	1	1	2	2	4	3	3	3	4	4	2	4	2	3	2	4	2
1	1	2	22	0	4	4	3	6	2	6	6	2	4	1	4	2	2	5	5	4	5	4	4	5	4	2	4	4	2	2	4	5	3	3	4	3	3	5	1	3	4	5	1	5	1	5	2	5	1
1	1	2	21	0	4	3	3	5	2	3	3	2	4	1	4	2	3	4	5	2	3	4	4	5	2	2	4	4	2	3	2	5	4	1	4	4	4	2	2	3	3	5	1	5	2	4	3	5	1
1	1	2	22	1	4	3	3	5	3	4	5	4	3	2	4	2	4	4	5	3	3	4	3	3	3	3	4	4	3	3	3	5	2	2	2	3	5	3	4	3	4	5	2	5	3	4	4	5	1
1	1	2	22	0	4	2	5	5	1	3	5	1	2	1	1	2	3	4	5	4	4	4	3	4	4	1	3	4	2	2	5	5	2	1	4	2	4	4	1	2	5	4	1	4	2	4	3	4	1
1	1	2	22	0	4	1	6	7	5	2	1	1	2	1	2	2	6	3	5	3	3	5	2	3	4	2	2	4	4	1	4	4	1	1	3	3	4	1	3	2	4	5	1	3	4	2	4	5	2
1	1	2	21	0	4	1	6	5	4	5	2	1	3	1	2	1	6	3	5	2	3	2	3	3	2	2	2	4	5	2	3	5	1	1	2	1	3	1	4	4	3	3	1	5	1	4	3	4	2
1	1	2	23	0	4	2	7	5	5	3	2	3	5	1	1	2	7	4	5	5	3	2	5	5	5	5	3	4	5	2	2	5	1	1	4	1	4	1	5	2	5	3	2	2	4	3	2	4	2
1	1	2	21	0	4	2	2	4	3	5	4	2	4	1	2	1	1	4	5	4	4	4	4	4	4	3	4	4	3	2	4	5	3	3	5	3	5	4	3	4	4	5	1	4	2	4	3	4	1
1	1	2	21	0	4	2	2	6	5	4	4	2	5	4	4	2	7	4	5	5	5	5	4	5	5	3	3	4	4	1	5	5	2	4	5	4	5	4	4	4	3	5	2	5	2	4	2	5	2
1	1	2	24	0	4	2	6	4	3	5	4	3	5	2	4	3	5	2	4	3	2	5	3	4	3	3	3	3	2	2	4	5	4	3	3	2	3	3	3	2	4	3	3		4	4	3	4	3
1	1	2	23	0	4	1	5	3	5	2	2	1	5	1	2	1	4	2	5	1	2	1	1	3	1	1	1	1	3	1	1	5	1	1	1	1	5	1	1	2	5	5	1	4	3	3	5	5	1
1	1	2	23	0	4	3	2	5	6	4	2	2	4	1	2	2	7	2	5	5	4	4	3	4	4	2	2	2	2	3	4	4	1	2	4	2	5	2	3	2	4	4	2	4	3	4	2	4	2
1	1	2	22	0	4	1	6	2	6	1	1	1	2	2	1	1	6	1	5	5	3	3	2	3	4	3	1	1	2	5	4	5	1	1	4	1	5	3	3	1	5	3	2	4	3	4	3	4	2
1	1	2	23	0	4	4	2	6	2	7	7	1	7	2	6	1	2	5	4	2	4	5	4	5	1	1	5	5	1	1	1	5	5	5	1	4	3	1	1	5	1	5	1	5	1	5	1	5	1
1	1	2	23	0	4	3	4	5	3	5	5	4	3	5	2	2	5	4	5	4	4	5	4	4	2	1	4	5	3	2	2	5	2	1	5	1	5	2	4	2	4	3	2	4	3	4	4	2	3
1	1	2	21	0	4	2	2	4	1	2	2	2	4	1	2	1	1	3	2	5	4	5	4	4		2	3	4	4	2	5	2	1	1	5	2	5	5	5	4	4	4	1	4	1	4	2	4	1
1	1	2	23	0	4	2	2	6	1	6	3	1	5	1	3	3	4	4	5	2	3	4	4	5	2	4	2	3	4	3	3	5	3	4	4	3	3	2	3	2	5	4	3	5	1	4	4	3	2
1	1	2	23	0	4	2	3	3	2	3	3	2	4	1	2	1	2	3	5	2	3	3	3	4	3	2	4	3	4	3	3	4	2	3	3	3	4	2	3	2	4	4	2	3	3	3	2	4	1
1	1	2	22	0	4	1	6	5	1	3	2	2	4	1	2	5	3	3	5	4	5	5	5	4	3	3	3	4	2	2	4	5	3	4	3	2	5	4	3	2	5	4	1	4	2	3	4	4	2
1	1	2	22	0	4	3	2	6	1	5	5	4	5	1	4	2	5	4	5	5	3	5	4	5	5	2	4	5	1	2	5	4	3	4	5	4	4	5	1	4	2	5	1	5	2	4	3	5	1
1	1	2	23	0	4	1	2	4	6	1	1	1	1	4	1	2	4	1	5	1	2	1	1	2	1	5	2	3	5	2	2	5	1	1	2	1	5	1	1	1	4	2	2	4	1	2	3	2	1
1	1	2	22	0	4	1	6	3	1	4	1	1	2	1	2	1	2	3	5	4	4	5	4	4	3	2	1	4	3	1	3	5	2	1	3	4	4		3	1	4	3	3	5	1	3	4	4	2
1	1	2	24	1	4	6	7	6	6	3	1	3	3	1	3	2	7	4	4	3	2	3	4	4	1	1	3	3	1	3	1	4	3	3	2	4	5	1	2	3	4	4	1	4	1	4	4	4	1
1	1	2	23	0	4	7	2	3	3	2	2	2	5	1	1	7	5	1	5	4	1	1	1	2	4	1	2	2	1	2	2	5	2	1	2	2	5	2	1	1	4	4	2	4	2	4	4	4	2
1	1	2	24	1	4	2	3	6	4	4	4	2	5	2	1	4	6	4	4	4	3	5	4	5	4	2	5	4	2	3	4	4	4	5	5	3	4	4	3	4	4	3	1	5	1	4	2	5	2
1	1	2	22	0	4	1	5	5	4	4	3	2	2	1	1	1	3	4	4	4	2	4	5	4	4	1	4	4	2	2	4	5	2	2	4	2	5	4	2	4	3	5	1	4	2	5	2	5	1
1	1	2	23	1	5	4	4	4	3	4	3	2	3	2	2	3	6	4	5	3	4	4	3	3	2	2	2	3	3	2	4	5	3	3	3	1	5	1	3	1	4	4	2	4	2	4	4	4	2
1	1	2	23	1	5	2	4	6	2	4	5	3	4	1	4	2	4	4	2	4	3	4	4	4	3	2	4	4	3	3	4	5	2	2	4	2	4	1	3	2	5	4	1	5	1	3	4	5	1
1	1	2	22	1	5	2	3	5	4	4	5	2	5	2	3	6	6	4	5	3	4	4	3	4	4	3	5	4	4	2	2	5	2	2	2	4	5	1	3	4	3	5	2	4	1	5	1	5	1
1	1	2	24	1	5	5	2	4	6	2	6	1	5	1	5	4	6	3	5	4	4	4	2	3	3	2	2	2	2	4	4	5	2	1	2	3	4	1	2	2	4	4	1	4	2	5	2	4	2
1	1	2	23	0	5	5	1	7	1	7	7	2	6	1	6	3	3	5	4	5	4	5	5	5	5	4	4	4	4	1	5	3	3	4	5	4	3	5	4	4	1	5	1	5	1	5	1	5	1
1	1	2	24	0	5	4	5	5	2	3	3	2	3	1	2	2	3	4	5	4	3	3	4	4	4	2	4	4	2	3	3	5	4	4	3	4	4	3	4	4	4	4	2	3	3	3	4	3	3
1	1	2	22	0	5	2	6	5	3	2	3	2	4	1	2	2	5	2	5	4	2	2	1	2	2	1	2	2	3	2	2	5	1	1	2	1	5	1	2	3	4	4	1	4	2	3	5	4	1
1	1	2	23	1	5	2	5	6	2	4	2	2	2	1	2	1	4	3	5	3	2	3	2	2	3	2	4	3	1	2	4	5	2	1	4	2	5	3	2	4	4	4	1	4	2	4	4	4	1
1	1	2	22	0	5	2	5	5	5	2	3	1	3	1	2	2	5	3	5	4	2	2	4	4	2	3	1	2	3	3	2	5	1	1	2	2	4	1	2	2	4	4	2	4	2	3	4	3	2
1	1	2		1	5	4	2	6	5	5	2	2	5	1	5	2	5	4	5	4	4	5	4	3	4	5	4	4	4	4	4	5	3	2	4	1	5	4	4	1	5	5	1	5	1	4	5	5	1
1	1	2	24	0	5	4	4	4	5	4	3	3	2	1	3	7	6	3	5	4	4	3	3	4	4	4	3	4	4	3	4	5	4	4	4	3	4	3	3	3	4	5	3	4	3	3	3	4	2
1	1	2	23	0	5	2	4	7	6	7	4	2	5	6	1	3	7	5	5	5	3	5	4	4	5	2	2	3	1	3	5	5	3	2	5	4	4	2	1	3	4	5	2	3	2	4	3	5	2
1	1	2	23	0	5	2	3	3	1	7	3	1	3	1	2	1	7	5	5	4	4	2	4	4	4	2	5	2	2	4	4	4	4	2	4	3	4	4	4	2	4	5	1	4	2	5	1	4	1
1	1	2	24	1	5	2	5	5	4	3	3	2	3	4	3	2	4	3	5	5	4	4	4	4	4	4	5	5	3	1	4	4	3	3	4	4	3	2	3	3	2		3	4	3	3	3	3	2
1	1	2	25	1	5	3	5	6	6	5	5	6	4	6	4	5	7	4	5	4	4	5	5	4	3	3	4	5	2	1	3	4	2	3	4	4	4	2	1	3	4	4	3	4	4	4	3	5	3
1	1	2	22	0	5	2	3	7	3	5	4	1	4	1	3	1	4	3	5	4	4	3	3	4	1	2	3	4	2	3	3	5	1	1	4	2	5	4	2	3	4	4	2	4	2	4	5	3	2
1	1	2	23	0	5	4	4	7	4	5	5	1	4	1	5	3	2	4	5	5	5	5	4	5	5	2	3	4	3	2	5	4	4	3	5	4	4	2	3	5	3	5	1	4	2	5	1	5	1
1	1	2	24	0	5	4	3	2	2	7	4	2	6	1	5	4	4	4	3	5	4	4	4	4	4	2	4	5	1	1	3	3	2	2	4	4	4	4	1	3	3	4	1	4	2	4	3	4	2
1	1	2	23	0	5	2	3	3	2	7	5	2	6	2	4	1	6	4	5	4	3	4	3	4	3	2	3	3	4	3	3	4	3	2	3	3	4	4	3	3	3	4	2	5	2	4	3	4	2
1	1	2	23	1	5	1	3	4	1	4	4	1	2	1	1	1	7	5	5	4	5	4	3	4	5	2	4	4	3	2	4	5	4	2	5	2	5	4	2	2	4	5	1	5	2	4	4	5	2
1	1	2	22	0	5	2	4	3	4	3	2	1	3	1	2	1	6	3	4	3	4	4	4	4	3	3	2	3	2	3	3	5	1	3	3	2	3	3	3	3	3	3	2	4	3	2	4	4	3
1	1	2	22	0	5	1	7	3	4	1	1	2	2	1	1	3	7	3	5	4	5	5	4	3	4	3	2	4	4	1	4	5	3	2	4	1	5	4	2	3	5	3	2	3	5	2	4	2	3
1	1	2	23	0	5	2	5	3	4	3	3	7	4	4	3	1	7	4	5	4	3	4	3	4	2	2	4	3	3	3	2	5	3	3	4	3	5	4	2	3	4	4	2	3	4	3	4	4	2
1	1	2	23	1	5	3	2	3	1	5	5	1	6	1	5	2	3	2	4	5	4	5	4	4	4	3	4	5	3	1	4	4	2	2	4	4	3	1	1	5	1	5	1	5	2	4	1	5	1
1	1	2	23	0	5	4	4	5	1	4	5	2	5	1	4	1	1	4	2	2	2	4	3	4	2	2	2	4	1	1	2	2	2	3	2	4	2	1	1	4	2	5	1	5	1	5	1	5	1
1	1	2	24	1	5	6	2	6	4	5	5	1	6	1	5	1	1	4	5	4	4	5	4	5	4	2	3	4	1	1	4	5	3	3	5	5	2	3	1	5	2	5	1	5	1	5	2	5	1
1	1	2	23	0	5	5	3	3	2	2	2	2	4	1	3	1	2	4	4	4	4	4	4	4	4	1	2	4	2	2	4	5	2	2	4	3	2	2	1	4	3	4	2	4	2	4	2	4	2
1	1	2	25	1	5	1	4	5	1	4	3	4	4	1	1	2	7	5	5	2	2	5	2	4	2	2	3	4	3	3	2	5	2	2	2	1	5	1	1	3	5	5	1	5	3	2	4	4	1
1	1	2	26	0	5	2	5	5	3	2	2	1	3	1	2	2	4	4	5	3	4	4	4	4	3	1	4	4	1	2	3	5	4	3	4	3	3	3	1	4	4	4	3	4	2	3	4	4	2
1	1	2	27	0	5	2	4	7	4	4	5	2	6	1	5	3	6	5	5	4	5	5	4	4	4	4	4	4	3	2	4	5	3	2	4	3	4	3	4	4	4	4	1	5	1	3	4	5	1
1	1	2	22	0	5	2	2	5	3	2	4	2	3	2	2	1	7	3	5	3	3	3	2	2	2	4	3	3	5	4	3	5	2	2	2	2	2	2	4	1	4	3	1	5	1	3	5	4	2
1	1	2	23	0	5	1	7	5	3	4	1	1	1	1	1	2	7	2	5	4	5	5	2	2	4	1	4	4	2	1	4	5	2	1	4	2	5	1	3	1	5	5	1	5	1	2	4	5	1
1	1	2	22	0	5	4	3	7	3	3	7	3	6	2	4	3	3	5	5	5	4	5	4	5	4	2	5	5	2	4	4	5	5	5	4	4	4	4	3	3	2	5	1	5	4	3	1	5	1
1	1	2	24	0	5	4	4	4	1	1	6	3	2	1	4	1	5	2	5	3	2	2	2	3	2	2	3	3	4	4	3	5	3	2	3	2	5	2	3	3	2	5	1	4	3	5	1	5	1
1	1	2	23	0	5	6	1	7	2	5	5	2	4	2	6	1	1	4	2	3	3	4	4	5	2	2	3	3	1	2	2	3	2	3	3	4	4	3	1	5	3	5	1	5	2	3	3	5	1
1	1	2	25	0	5	1	7	4	7	4	7	4	5	2	1	1	7	2	5	4	4	4	2	4	4	4	2	4	4	2	4	5	2	1	4	1	5	2	5	1	4	4	2	4	2	2	4	4	2
1	1	2	23	1	5	2	2	7	5	2	3	5	6	4	7	4	5	4	3	4	3	4	4	5	3	3	4	3	5	2	3	4	3	2	4	3	4	1	2	4	3	4	2	4	2	4	2	4	2
1	1	2	23	0	5	2	3	4	5	4	5	2	2	1	2	5	5	2	5	4	4	4	4	5	2	1	4	4	1	4	4	5	3	1	4	2	4	4	2	4	4	4	4	4	2	4	2	4	2
1	1	2	26	0	5	2	6	5	5	2	4	1	3	1	2	7	6	3	4	3	4	2	4	4	2	2	2	3	3	2	3	4	3	2	3	2	5	2	3	2	4	5	2	2	5	3	4	5	2
1	1	2	23	0	5	3	4	6	6	4	2	1	4	1	5	2	7	4	5	4	3	4	4	4	4	3	4	4	2	2	4	5	3	3	4	3	5	4	5	2	4	3	1	5	4	2	4	4	2
1	1	2	26	0	6	3	3	6	2	6	5	1	6	1	3	2	4	4	4	4	4	3	4	4	4	4	3	3	3	4	3	4	4		3	4	2	4	2	4	4	4	4	4	4	4	5	4	4
1	1	2	23	1	6	5	6	5	6	4	6	3	4	4	4	5	6	4	3	4	3	3	3	4	3	4	4	3	3	4	4	4	4	4	3	5	4	5	4	3	4	4	4	4	3	4	3	3	2
1	1	2	24	0	6	5	3	5	2	4	5	1	6	1	7	2	1	5	4	4	4	4	4	4	1	5	5	4	3	1	5	5	3	3	4	4	2	4	5	3	2	4	2	5	3	5	1	4	1
1	1	2	28	0	6	3	3	5	2	5	4	2	4	1	3	2	2	2	2	3	4	4	3	4	3	2	2	4	2	2	4	4	2	2	3	2	3	3	2	3	3	4	1	4	2	4	3	4	2
1	1	2	25	1	6	5	2	4	1	2	4	3	2	1	3	1	2	3	4	3	3	3	3	4	4	2	4	3	2	3	3	2	2	3	3	3	3	3	2	3	4	2	2	4	4	3	3	4	4
2	0	1	18	1	1	3	3	6	6	4	5	5	4	7	4	4	5	3	5	3	3	3	3	4	4	5	3	3	3	2	3	4	3	2	3	2	5	1	3	3	3	5	1	3	3	4	3	5	2
2	0	1	19	0	1	5	5	7	5	6	7	5	7	2	2	2	6	4	5	3	4	3	4	3	2	2	4	4	3	2	2	3	4	2	2	3	4	2	2	5	3	4	1	5	4	4	4	5	2
2	0	1	19	0	1	3	6	5	4	3	4	2	5	3	3	2	2	2	4	3	3	2	2	3	3	3	3	3	3	3	3	4	3	3	4	3	4	3	4	3	4	4	3	5	1	4	3	4	3
2	0	1	19	1	1	2	2	6	3	3	2	2	6	4	1	1	5	4	5	5	4	5	3	4	5	3	2	4	3	2	5	2	1	2	5	3	2	4	2	5	2	4	3	4	1	4	2	4	2
2	0	1	19	1	1	2	2	6	3	3	2	2	6	4	1	1	5	4	4	1	3	4	2	2	1	3	1	3	4	4	1	4	1	1	3	3	5	2	1	2	5	4	2	4	3	5	1	5	1
2	0	1	18	1	1	4	5	7	3	4	6	2	5	3	4	3	1	4	3	5	3	4	5	4	5	3	5	4	2	1	4	3	4	4	4	3	2	4	1	4	2	3	2	5	1	4	2	4	1
2	0	1	19	0	1	5	2	7	6	6	6	4	7	3	6	3	3	2	5	5	5	2	4	5	5	1	1	4	4	2	5	3	1	1	5	4	4	4	3	3	5	3	1	5	2	3	4	4	1
2	0	1	19	0	1	3	7	7	5	5	5	3	5	2	2	2	7	3	5	1	5	5	2	3	2	2	2	3	5	3	2	5	2	2	1	2	5	1	1	3	4	5	1	1	1	5	1	5	1
2	0	1	19	0	1	5	5	6	3	7	7	6	5	7	6	4	4	4	5	5	4	4	4	5	5	4	3	4	4	2	4	5	1	2	5	4	5	4	3	3	5	4	5	2	1	3	5	5	1
2	0	1	18	1	1	3	4	3	1	3	2	4	3	6	4	4	2	2	4	2	3	2	4	3	2	4	1	3	2	4	3	5	3	2	2	3	4	4	3	4	4	2	2	3	4	3	2	3	2
2	0	1	18	1	1	4	3	2	1	4	5	1	3	3	4	1	5	2	4	5	3	2	2	1	4	2	3	3	3	4	5	3	5	2	5	4	3	4	3	5	3	1	2	5	1	3	4	2	1
2	0	1	22	0	1	4	3	7	4	6	6	3	5	6	4	4	3	4	4	3	3	3	4	4	3	4	2	3	4	2	3	2	2	1	4	2	2	3	4	3	4	4	2	5	1	4	4	3	2
2	0	1	19	0	1	2	2	6	4	7	5	6	5	2	5	3	7	4	4	1	5	2	3	4	1	2	5	4	3	2	5	2	3	4	3	5	2	2	4	4	3	5	2	2	1	1	3	2	4
2	0	1	18	0	1	5	4	6	4	6	6	4	5	5	4	4	6	3	2	4	3	2	4	3	4	2	4	5	4	3	4	3	4	3	3	4	2	3	2	3	2	3	2	3	2	3	2	3	2
2	0	1	18	0	1	4	5	7	4	3	7	5	6	4	4	2	6	4	4	4	5	3	2	3	4	3	5	5	4	1	4	4	4	4	3	5	3	4	2	5	3	2	2	3	4	5	4	5	1
2	0	1	19	0	1	2	1	7	5	6	4	3	5	2	1	2	6	2	2	2	4	4	3	4	3	1	4	4	2	1	4	2	3	3	4	2	2	1	1	3	3	5	1	4	3	5	2	5	1
2	0	1	18	1	1	3	6	7	6	6	7	5	5	6	4	3	5	4	5	3	4	5	4	4	3	3	4	4	4	4	3	3	3	5	4	3	3	3	1	3	3	2	4	4	3	5	3	3	2
2	0	1	18	0	1	2	3	6	2	7	6	4	2	1	2	4	4	3	5	3	3	1	2	3	3	1	2	3	2	3	3	5	3	2	3	1	5	2	1	3	3	2	1	4	3	4	3	2	3
2	0	1	19	0	1	3	3	7	4	7	7	7	7	7	7	3	7	4	4	4	4	5	3	3	4	3	4	4	4	1	4	5	3	2	4	4	4	3	3	5	4	4	1	5	2	5	3	5	2
2	0	1	19	0	1	3	7	7	4	4	5	2	4	1	4	1	5	4	4	4	4	3	4	4	4	3	4	4	2	3	4	3	2	2	3	2	3	3	2	5	3	5	1	5	1	1	1	5	1
2	0	1	19	1	1	4	2	7	2	3	5	1	3	1	3	2	4	3	2	4	4	4	4	4	5	2	3	4	4	1	4	3	3	2	4	5	2	2	3	3	4	5	1	4	2	5	3	5	1
2	0	1	18	0	1	4	2	6	1	5	5	2	4	3	4	1	1	2	5	3	4	4	4	3	3	4	2	4	3	3	3	4	1	2	2	3	2	1	1	4	3	3	1	4	2	5	1	5	1
2	0	1	18	0	1	2	5	6	4	5	6	5	5	6	5	4	5	4	5	4	3	4	5	4	3	4	4	3	5	4	4	5	3	4	4	2	2	3	3	2	3	4	1	4	3	5	3	4	1
2	0	1	18	0	1	7	2	7	7	7	7	6	7	5	7	4	1	5	4	5	5	5	5	5	5	1	4	4	1	1	5	4	5	2	5	5	2	5	1	5	1	3	2	5	1	5	1	4	3
2	0	1	19	1	1	2	4	7	3	5	7	2	5	3	3	2	4	3	2	4	5	5	4	4	3	1	4	5	3	1	4	4	4	5	5	4	3	5	3	4	4	3	1	5	1	5	4	4	1
2	0	1	18	0	1	1	3	3	2	2	3	1	1	2	2	3	3	3	2	1	2	3	3	3	1	2	1	2	3	2	1	3	1	1	4	3	2	1	3	3	3	2	1	4	3	3	4	3	2
2	0	1	18	0	1	5	5	7	7	6	6	2	5	7	6	4	6	4	4	4	4	4	3	3	4	3	3	3	4	3	3	5	3	3	3	2	3	3	3	3	5	4	2	4	2	3	5	5	2
2	0	1	18	0	1	4	3	6	4	5	7	4	6	1	5	2	5	3	5	5	5	3	4	4	4	1	2	4	2	2	4	5	1	2	4	3	4	5	2	3	4	3	1	4	2	4	2	4	1
2	0	1	18	0	1	3	2	1	1	5	1	1	3	1	1	1	1	1	4	5	2	1	1	1	3	1	2	1	1	4	4	4	1	2	3	2	5	3	2	4	4	3	3	4	1	4	5	3	2
2	0	1	18	0	1	2	5	4	4	3	3	2	3	1	2	2	6	4	5	4	3	4	3	4	4	2	4	4	4	2	4	4	3	4	4	4	3	4	5	3	4	4	1	4	1	5	4	4	1
2	0	1	18	1	1	4	3	5	1	4	6	1	4	1	4	1	1	3	2	3	4	4	4	3	3	4	4	3	2	3	4	4	4	3	4	5	3	4	3	5	4	5	1	4	1	5	2	5	1
2	0	1	18	0	1	5	5	7	1	4	6	6	7	5	2	2	6	2	4	3	5	4	4	3	1	1	4	4	3	3	2	5	3	3	4	4	5	5	3	3	5	5	1	4	4	5	1	5	1
2	0	1	18	0	1	5	2	6	1	5	6	3	5	4	4	3	1	3	3	5	4	2	4	3	4	3	2	3	3	2	4	3	2	2	4	4	2	4	4	3	4	5	1	5	1	4	2	5	1
2	0	1	18	0	1	1	5	7	3	6	7	4	5	1	2	1	1	4	4	4	5	5	5	5	5	2	4	4	3	2	5	4	2	1	4	3	2	5	5	2	3	1	4	2	5	5	4	4	3
2	0	1	18	0	1	1	5	7	3	6	7	4	5	1	2	1	1	4	4	4	5	5	3	4	5	2	4	4	3	2	5	4	3	5		3	2	5	3	5	4	5	3	4	3	5	4	5	3
2	0	1	18	1	1	4	4	4	2	5	5	2	4	3	4	3	2	4	4	3	2	4	4	3	4	3	4	3	4	3	3	4	3	2	4	3	5	3	4	3	3	5	1	4	1	3	4	5	2
2	0	1	20	1	1	3	4	4	4	3	2	6	4	3	2	1	3	2	3	2	1	2	1	2	2	2	3	2	2	4	3	4	2	1	3	2	4	2	5	3	5	1	5	2	5	3	5	1	5
2	0	1	19	1	1	3	3	7	4	5	5	5	6	6	4	2	4	4	4	4	5	5	5	5	4	4	4	5	5	2	4	5	2	5	5	4	4	5	4	3	4	4	4	4	3	3	2	4	1
2	0	1	19	0	1	7	1	6	7	7	7	6	7	6	7	1	4	3	5	4	4	4	3	4	4	2	2	3	4	4	3	4	2	2	5	5	3	3	3	5	3	5	1	5	2	5	2	5	1
2	0	1	17	0	1	4	3	7	3	7	7	6	5	7	3	6	6	4	3	2	4	5	5	4	3	4	3	4	3	2	2	5	5	3	3	4	5	4	4	3	3	5	1	5	2	5	3	5	1
2	0	1	18	1	1	2	5	5	4	6	6	1	4	6	5	2	6	3	5	3	4	3	4	3	2	5	2	3	5	3	2	5	4	3	5	3	5	1	5	4	5	3	2	4	2	3	4	3	2
2	0	1	18	0	1	5	3	4	3	4	4	3	3	2	2	2	3	3	4	3	3	3	3	3	4	4	3	3	2	3	3	5	3	3	3	3	3	3	5	3	3	5	1	4	2	3	2	5	1
2	0	1	19	0	1	3	3	6	4	5	7	7	7	7	3	4	4	3	5	3	4	3	3	4	3	4	3	4	4	4	3	5	2	4	5	3	3	5	2	2	1	5	3	5	4	5	5	5	1
2	0	1	18	1	1	3	1	7	6	6	4	1	5	1	1	2	4	4	5	5	4	4	5	4	4	3	4	4	4	3	5	5	4	2	3	2	4	4	2	5	4	4	1	5	2	4	2	4	2
2	0	1	18	1	1	3	3	5	4	6	6	3	5	5	4	2	2	5	2	4	3	4	5	4	4	2	2	3	3	2	3	4	3	3	4	5	4	3	2	3	5	4	1	4	2	4	2	4	2
2	0	1	19	0	1	3	4	6	5	4	4	1	6	1	3	3	4	3	4	4	4	5	4	4	4	3	1	3	4	2	3	4	1	1	3	4	4	3	1	3	3	4	1	5	1	5	3	5	1
2	0	1	18	1	1	4	3	5	3	4	6	2	5	2	4	3	6	3	2	5	5	5	4	3	3	4	3	4	4	4	5	4	2	3	5	4	4	3	3	3	3	4	1	5	3	4	5	3	1
2	0	1	21	1	1	5	7	5	5	5	5	5	4	5	5	2	3	4	5	4	4	4	4	4	3	4	4	4	4	5	4	5	5	4	5	4	4	4	4	4	3	3	2	4	4	4	5	3	5
2	0	1		0	1	3	4	7	7	5	7	3	4	7	7	2	5	2	2	5	2	2	2	2	5	3	2	3	2	1		3	1	2	5	2	2	5	4		2	2	1	5	2	5	3	5	1
2	0	1	19	1	1	1	1	4	4	4	7	1	7	1	1	3	1	3	5	1	2	1	3	1	2	1	5	4	2	3	3	5	2	2	1	3	2	1	1	3	5	3	1	5	4	5	5	3	2
2	0	1	21	0	1	5	4	7	4	5	6	6	6	6	5	2	2	2	5	4	4	4	4	4	4	4	3	3	4	4	4	5	3	1	1	2	3		2	3	3	2	3	4	1	2	2	3	3
2	0	1	19	0	1	1	6	7	6	4	4	4	6	1	1	1	3	2	5	2	4	5	3	3	1	1	1	4	1	2	2	5	2	1	4	2	4	4	1	1	3	5	1	5	2	5	3	5	1
2	0	1	18	0	1	2	6	6	6	2	3	5	4	1	2	1	3	2	5	4	2	2	4	2	2	4	1	2	4	2	2	5	2	1	4	2	4	3	4	1	5	4	1	5	4	5	2	4	1
2	0	1	19	0	1	3	4	5	1	7	7	4	7	3	5	1	5	2	4	1	5	1	1	3	2	5	1	5	5	1	1	4	2	1	4	3	1	5	5	5	5	3	1	5	2	5	1	3	4
2	0	1	18	1	1	3	4	4	3	3	5	3	3	2	3	3	2	3	4	4	3	5	4	3	3	5	4	3	5	2	3	4	2	3	3	3	4	3	5	3	5	4	1	4	2	2	4	4	1
2	0	1	18	0	1	2	5	6	4	3	2	2	5	2	2	1	4	2	5	2	4	5	3	4	1	2	1	4	5	5	4	5	1	1	5	3	3	5	1	4	4	4	1	5	5	5	5	4	1
2	0	1	21	0	1	4	4	7	2		6	3	4	5	4	4	5	2	4	1	4	5	3	3	2	4	4	4	3	4	2	3	2	3	2	3	4	2	4	3	4	5	4	4	1	4	2	5	1
2	0	1	18	1	1	1	2	6	3	6	5	2	5	3	3	7	1	3	5	3	3	4	3	3	4	3	2	2	4	3	3	5	2	3	4	3	3	2	4	4	3	4	1	3	2	4	3	5	1
2	0	1	18	0	1	3	1	7	2	5	7	5	5	3	3	1	1	4	4	4	3	4	3	3	3	2	4	3	2	2	4	5	3	2	5	2	2	2	3	2	3	3	1	5	1	5	2	5	1
2	0	1	18	0	1	4	5	7	3	7	5	2	4	1	5	4	1	4	5	3	3	5	2	3	3	3	1	1	3	3	3	5	4	2	5	4	3	3	5
2	0	1	18	1	1		5	5	5	4	6	5	4	5	6	5	5	4	3		5	4	4	4	3	4	3	4	2	3	4	4	2	3	2	5	4	2	3	4	4	3	3	5	2	4	3	5	4
2	0	1	19	0	1	1	7	5	7	4		1	4		3	1	1	4	5	1	4	5	3	2	2	3	4	4	4	2	1	5	4	1	1	2	4	5	4	1	3	4	1	4	2	2	1	5	1
2	0	1	21	0	2	2	5	4	1	5	5	3	2	1	4	2	3	4	4	1	3	3	2	3	1	5	3	4	5	4	1	5	3	1	2	2	4	1	4	2	5	5	1	2	4	3	4	5	1
2	0	1	19	1	2	1	4	4	3	3	4	1	4	1	1	1	5	4	5	4	4	3		5		3	3	4	4	4	4	5	4	4	4	4	5	5	5	4	1	5	1	5	1	5	1	4	1
2	0	1	20	0	3	4	3	6	6	5	5	4	4	6	4	5	7	3	4	4	4	4	4	4	3	3	3	4	5	4	4	5	4	3	3	3	3	4	4	3	4	5	2	3	5	4	3	5	2
2	0	1	22	0	2	4	7	7	4	7	4	2	4	4	5	2	4	5	5	4	3	4	4	4	4	5	4	5	4	4	3	4	5	5	4	4	4	4	3	3	4	4	2	5	3	4	1	3	3
2	0	1	20	0	2
2	0	1	20	1	2	7	6	7	4	7	7	3	6	5	6	2	6	4	4	4	2	2	2	2	2	2	4	4	3	2	2	2	4	3	3	2	5	3	4	4	3	5	1	4	4	4	1	5	1
2	0	1	20	1	2	3	4	7	5	4	3	5	5	3	3	4	6	2	4	2	5	4	1	3	1	4	2	4	5	2	2	3	2	1	1	2	2	4	5	4	3	2	5	5	1	5	3	5	2
2	0	1	19	0	2	7	1	7	6	7	7	5	7	7	7	1	1	5	4	3	5	5	4	5	3	2	5	5	1	1	4	4	4	5	4	3	3	4	3	4	3	5	1	5	1	5	2	5	1
2	0	1	19	0	2	4	6	6	5	6	6	5	6	5	5	2	5	4	5	4	4	4	4	5	4	4	4	5	4	4	4	5	3	4	2	4	5	1	5	5	5	5	1	5	2	5	1	5	2
2	0	1	21	0	2	6	7	6	3	4	6	2	5	2	4	6	3	5	3	4	3	5	3	4	3	2	4	4	4	2	4	3	4	4	4	3	5	4	2	4	3	3	2	3	4	4	3	2	2
2	0	1	22	0	2	6	1	7	1	7	7	1	5	1	5	1	5	4	4	2	3	5	5	4	3	1	5	5	1	1	1	4	4	5	3	4	4	2	2	5	3	5	1	5	1	5	1	5	1
2	0	1	20	0	2	4	3	5	4	5	5	2	4	2	4	2	5	4	3	3	3	3	2	2	2	3	2	3	3	3	3	3	2	3	2	3	4	3	3	3	2	4	2	4	2	4	2	4	2
2	0	1	20	0	2	6	2	7	2	7	7	4	7	2	7	2	3	5	5	5	1	5	5	5	5	4	5	5	3	1	5	4	5	3	3	5		5	2	5	1	5	1	5	1	5	1	5	1
2	0	1	20	1	2	1	7	4	1	3	2	1	1	4	2	1	1	5	5	1	2	3	4	3	1	5	2	3	5	3	1	5	4	3	1	2	3	3	5	1	5	2	4	5	4	3	3	3	4
2	0	1	19	0	2	1	1	7	1	1	4	4	1	1	1	1	7	1	5	3	3	1	2	4	2	1	1	1	5	1	3	5	1	1	3	1	1	2	5	1	5	1	2	5	3	1	3	1	3
2	0	1	19	0	2	4	1	5	2	3	4	6	5	1	4	2	4	4	4	2	5	5	4	4	1	4	3	4	3	2	2	4	3	4	3	3	4	4	4		3	4	1	3	3	2	3	3	2
2	0	1	19	0	2	4	6	5	2	5	6	2	7	1	4	7	2	1	3	1	3	5	4	5	1	4	4	2	4	1	1	4	3	3	1	3	4	3	3	3	2	5	1	4	3	3	1	4	1
2	0	1	20	0	2	1	3	7	4	5	6	3	1	4	2	4	5	3	4	2	4	3	3	3	2	1	3	4	3	3	2	4	4	3	4	3	3	4	3	3	3	3	3	4	5	4	2	4	2
2	0	1	20	0	2	5	4	5	3	7	6	5	5	3	6	4	2	4	5	5	4	3	2	3	4	4	5	4	5	1	4	5	4	3	4	4	4	4	3	4	4	5	1	5	1	5	3	5	1
2	0	1	19	0	2	4	6	6	5	5	6	1	5	1	6	1	4	2	3	4	5	3	2	2	4	4	1	2	3	1	5	3	2	1	1	2	2	5	4	5	5	5	1	3	3	4	1	5	1
2	0	1	19	0	2	3	3	4	6	6	6	2	5	4	5	3	5	4	5	4	3	5	3	4	3	3	4	3	3	3	2	5	3	2	3	3	4	3	3	4	3	3	2	4	2	5	2	3	2
2	0	1	20	0	2	4	4	7	3	5	3	1	5	1	5	4	7	5	5	3	2	3	4	3	1	2	3	3	4	3	1	5	2	3	1	1	5	2	5	2	5	3	2	5	5	4	5	5	4
2	0	1	20	0	2	4	3	7	1	6	4	3	5	2	3	2	3	4	4	3	5	5	3	4	2	3	5	4	2	1	4	4	3	2	2	3	3	2	2	4	2	4	1	4	2	5	1	4	1
2	0	1	21	0	2	2	5	4	1	3	4	1	3	4	3	1	7	3	5	2	2	2	2	2	2	2	3	2	2	2	3	5	2	2	1	2	5	1	4	3	2	5	1	4	3	5	1	5	2
2	0	1	19	0	2	6	4	7	5	5	6	2	5	2	3	2	4	3	4	3	2	4	4	5	1	3	2	4	4	3	2	4	4	4	4	4	3	4	4	4	3	3	3	5	1	4	2	4	2
2	0	1	20	1	2	5	3	6	3	1	4	1	4	7	4	2	4	3	4	2	3	4	3	4	1	2	3	4	2	3	1	4	2	2	1	3	1	1	4	3	5	3	3	3	5	3	5	2	2
2	0	1	19	0	2	2	4	6	6			5	6	1	4	3	2	4	3	4	5	5	3	3	4	3	5	4	2	4	5	5	3	3	5	1	2	3	3	3	2	4	1	5	3	3	2	4	2
2	0	1	21	1	2	4	4	6	4	3	6	4	5	3	5	4	5	3	2	2	3	4	3	4	2	2	4	3	4	3	2	4	4	4	2	4	3	4	3	5	3	5	1	5	1	4	3	5	2
2	0	1	22	0	2	7	1	7	2	4	7	1	7	1	6	2	1	5	3	3	3	3	3	4	3	4	5	5	3	2	3	3	3	3	2	4	3	4	4	5	5	4	1	4	1	5	1	5	1
2	0	1	18	0	2	1	2	1	1	6	4	1	5	2	1	1	7	2	5	2	2	5	3	4	2	3	3	2	5	3	2	5	3	2	3	1	5	4	3	2	5	1	3	2	3	1	3	2	5
2	0	1	21	0	2	3	3	3	2	3	3	3	3	2	3	2	3	1	2	2	5	2	1	3	1	1	2	2	2	2	3	4	1	1	1	1	5	2	1	4	2	2	1	2	2	2	1	3	1
2	0	1	21	1	2	4	4	6	3	5	4	4	6	2	4	6	5	4	4	3	2	4	3	3	1	3	4	4	3	2	2	4	3	3	1	4	3	4	2	3	2	4	2	5	2	4	3	4	2
2	0	1	20	0	2	4	2	5	1	3	2	3	4	2	3	2	4	3	2	2	3	4	3	4	4	2	2	3	3	3	2	3	2	4	3	4	3	3	4	3	4	3	1	4	4	3	4	4	1
2	0	1	19	1	2	1	6	6	3	3	4	3	6	7	2	5	7	3	5	1	3	4	2	4	1	1	1	1	5	2	3	5	2	1	5	1	5	5	5	3	4	4	2	4	4	3	3	4	2
2	0	1	21	0	2	6	1	6	3	5	6	4	6	2	6	1	1	3	4	1	4	5	3	3	2	3	2	4	4	3	1	4	3	2	3	2	3	2	4	4	3	5	1	5	2	4	3	5	1
2	0	1	19		2	5	4	5	1	5	5	1	5	1	5	4	1	2	5	1	2	4	2	2	1		4	3	4	3	1	5	1	1	1	3	5	1	5	5	5	5	1	5	1	3	4	5	1
2	0	1	19	0	2	5	6	6	2	4	7	4	5	1	3	2	7	4	5	1	4	5	4	4	1	2	2	2	5	2	1	5	2	1	3	3	5	1	2	5	5	3	1	4	5	4	4	4	2
2	0	1	21	1	2	3	4	5	3	3	5	2	4	1	2	2	4	2	5	2	4	4	3	4	1	2	4	3	4	2	1	5	2	3	5	4	3	5	1	4	3	5	1	5	1	2	3	4	2
2	0	1	20	0	2	3	1	4	1	2	4	1	4	1	2	1	5	3	4	3	2	4	4	4	3	2	2	4	3	2	3	4	3	3	3	2	4	4	2	2	4	5	1	4	2	4	4	5	1
2	0	1	19	0	2	1	4	4	5	5	3	2	6	1	4	1	5	3	5	1	4	4	2	5	1	2	4	3	5	2	1	4	2	1	3	2	3	1	4	4	3	5	4	4	2	3	2	2	1
2	0	1	20	0	2	4	3	7	2	3	5	2	5	2	5	2	3	4	4	1	3	4	2	4	1	2	3	4	2	2	1	3	3	2	1	3	3	4	3	5	3	4	2	4	2	4	2	5	1
2	0	1	20	1	2	4	1	7	3	4	7	2	6	3	4	2	7	4	5	1	4	4	2	4	1	3	4	3	5	2	2	5	2	3	2	2	5	3	3	3	5	3	1	5	1	5	3	3	3
2	0	1	20	0	2	4	4	5	3	5	5	2	4	1	3	4	1	3	5	2	4	4	4	4	1	3	5	4	3	2	2	5	4	4	3	2	3	1	5	3	4	4	2	4	3	3	3	5	2
2	0	1	20	0	2	3	3	5	3	6	6	6	4	1	4	3	5	4	4	4	5	5	3	4	3	2	4	5	3	4	5	5	4	5	3	1	3	1	2	5	4	5	1	5	1	4	2	5	1
2	0	1	19	1	2	3	7	4	3	4	4	1	3	1	2	1	1	1	4	5	4	4	1	2	3	4	1	3	4	2	2	5	1	1	1	1	4	1	5	3	5	5	1	5	2	4	5	5	2
2	0	1	19	0	2	2	2	6	5	4	3	2	5	1	2	4	7	3	5	4	4	4	2	2	3	3	4	4	3	3	4	5	2	1	5	1	5	1	5	3	4	5	1	3	2	2	3	4	2
2	0	1	20	1	2	6	5	7	1	4	5	1	5	1	7	3	2	4	3	1	3	5	1	3	1	4	5	4	1	3	1	5	2	2	4	1	2	5	3	4	3	4	1	5	5	4	3	4	2
2	0	1	19	1	2	1	2	6	4	5	6	4	5	4	2	2	4	5	4	3	4	5	4	5	3	3	3	4	3	3	4	4	5	5	4	3	4	4	3	3	4	3	2	4	2	4	3	3	2
2	0	1	20	0	2	7	5	7	4	6	7	6	7	7	7	4	2	3	3	1	4	2	4	5	1	3	4	3	3	2	1	5	3	2	2	3	3	5	4	4	3	4	1	5	4	5	2	4	2
2	0	1	20	0	3	4	4	7	4	6	7	7	4	4	4	3	5	5	2	2	3	3	5	4	2	1	4	3	2	1	2	5	4	5	4	4	3	4	1	4	3	3	2	5	2	5	2	4	1
2	0	1	21	0	3	6	3	5	4	3	6	2	7	3	6	2	3	4	4	3	5	4	3	4	3	2	3	4	3	2	3	2	4	4	3	4	4	3	4	3	4	5	2	5	2	3	3	5	1
2	0	1	22	0	3	5	3	7	2	4	4	3	6	6	4	2	2	3	5	3	4	5	3	3	3	3	4	4	4	2	2	5	2	1	4	3	4	2	4	3	5	4	2	5	2	3	4	4	3
2	0	1	20	1	3	4	4	7	3	5	7	4	4	1	4	1	1	3	4	2	4	5	5	4	1	4	5	5	3	2	2	4	3	3	4	5	4	1	5	5	4	3	4	5	5	5	4	5	2
2	0	1	21	1	3	4	2	7	2	4	5	3	5	2	3	1	3	4	3	1	4	3	4	4	2	2	3	3	5	2	2	4	2	2	3	4	2	3	1	4	5	3	2	4	2	1	3	2	2
2	0	1	21	0	3	2	4	7	4	4	4	3	5	2	2	1	6	2	5	1	3	2	3	3	1	3	2	3	4	2	1	3	1	2	1	3	4	2	2	4	4	3	1	5	2	2	3	3	2
2	0	1	21	1	3	3	2	7	7	6	7	5	5	3	4	3	2	4	3	1	5	5	4	5	2	2	4	3	2	2	2	3	3	3	4	4	3	3	3	2	5	5	1	5	1	4	3	4	1
2	0	1	21	1	3	4	2	5	2	4	3	1	5	1	4	2	1	2	2	2	3	2	3	3	2	2	3	4	2	2	2	2	1	2	2	4	3	1	2	4	3	5	1	4	2	5	3	4	1
2	0	1	22	1	3	3	5	4	4	3	4	4	6	3	5	3	3	3	3	2	4	4	4	4	3	2	4	4	4	2	2	3	3	3	2	3	3	2	3	4	2	4	1	4	4	4	2	4	1
2	0	1	21	1	3	5	5	7	4	5	6	1	5	1	5	4	5	3	4	4	5	4	2	3	3	3	3	4	1	2	3	4	3	3	2	2	3	4	2	3	4	4	1	4	1	4	2	4	1
2	0	1	22	0	3	3	3	6	1	4	3	1	3	1	6	3	3	2	2	2	1	1	2	2	1	2	3	3	3	3	2	2	3	1	1	2	3	1	4	2	5	5	1	5	1	5	2	5	1
2	0	1	21	1	3	5	3	6	3	4	3	2	5	3		3	3	2	5	3	3	4	2	2	3	3	3	2	3	3	3	3	2	2	2	2	3	2	3	2	1	4	1	3	3	4	3	4	1
2	0	1	22	0	3	4	3	5	5	5	4	4	5	4	5	3	4	2	4	4	5		2	2	5	2	2	3	2	3	5	5	2	2	4	3	5	5	4	3	4	3	3	2	4	3	3	3	2
2	0	1	20	1	3	4	3	4	3	2	5	3	3	1	4	1	3	2	4	3	5	2	3	3	3	2	3	3	5	4	3	3	2	2	3	3	4	2	3	3	4	4	1	3	3	2	3	5	2
2	0	1	21	0	3	2	3	5	1	2	3	2	2	1	2	1	1	3	2	1	2	2	2	3	2	2	3	4	2	2	4	5	4	3	3	2	4	4	3	2	4	4	1	4	3	4	3	4	1
2	0	1	21	0	3	4	3	5	2	4	4	3	5	6	3	1	5	4	4	3	3	5	4	3	3	3	3	4	4	3	3	4	2	2	3	3	3	3	4	3	4	3	1	4	2	4	4	5	2
2	0	1	23	1	3	6	4		6	7	7	6	7	2	6	3	6	5	4	5	5	4	4	5	5	3	4	5	4	3	5	3	4	4	3	5	5	5	4	5	3	5	1	5	1	5	1	5	1
2	0	1	23	1	3	4	3	5	2	5	4	2	6	1	5	1	1	5	4	3	5	5	4	5	1	2	4	5	4	1	1	2	3	5	2	4	5	5	2	3	4	4	1	5	3	5	3	4	1
2	0	1	21	1	3	5	2	7	1	4	5	3	5	2	4	1	1	2	3	1	3	1	2	3	1	2	3	3	4	2	3	4	2	2	3	4	3	2	4	5	3	5	1	5	1	5	2	5	2
2	0	1	20	1	3	6	4	7	6	6	6	2	6	3	6	2	5	3	4	1	3	3	3	3	2	4	4	4	2	2	2	3	2	3	2	4	3	2	3	3	2	5	1	5	2	5	2	5	1
2	0	1	21	0	3	2	2	5	2	4	4	3	4	2	2	2	2	2	4	2	3	3	2	2	2	2	2	2	4	2	2	3	2	2	3	2	2	3	2	5	3	4	2	5	3	5	1	5	1
2	0	1	22	0	3	2	2	6	4	6	4	4	5	5	3	2	1	2	4	3	3	1	2	3	2	4	2	2	5	3	3	5	3	2	1	2	3	2	4	4	5	4	1	5	1	5	2	5	1
2	0	1	24	0	3	4	7	7	3	7	7	7	3	3	3	6	6	3	5	2	2	5	3	5	2	5	5	5	2	2	2	5	2	2	2	2	5	5	1	2	5	5	1	3	4	5	3	5	1
2	0	1	20	0	3	2	6	4	2	2	3	4	2	2	3	2	4	3	5	1	4	2	2	3	2	3	2	4	4	4	2	4	2	2	3	2	4	1	5	3	5	2	3	2	5	2	3	2	2
2	0	1	20	0	3	4	4	6	3	1	4	1	3	1	2	2	1	2	3	2	5	4	2	3	2	3	3	3	2	1	3	4	4	2	1	2	2	4	3	4	3	5	1	5	1	4	2	5	2
2	0	1	20	0	3	5	2	7	1	6	4	2	4	1	5	2	3	5	4	5	5	5	4	3	4	2	4	4	5	2	3	2	2	4	3	3	4	2	4	2	4	5	3	5	1	4	3	2	1
2	0	1	21	0	3	5	4	7	4	5	5	4	5	1	6	4	5	3	4	4	3	4	3	3	3	3	2	4	4	4	1	4	3	3	2	2	5	2	4	3	4	5	1	4	4	3	4	5	1
2	0	1	20	0	3	2	2	4	2	5	5	2	5	2	4	2	3	3	2	4	2	2	3	3	4	3	4	2	2	2	4	3	2	2	2	3	3	4	2	3	3	5	1	4	3	3	2	5	2
2	0	1	22	1	3	4	5	7	4	5	7	3	6	2	5	4	3	3	4	2	5	3	3	3	2	3	4	4	2	1	4	4	3	3	3	3	3	4	3	4	2	5	1	5	1	5	2	5	1
2	0	1	20	1	3	5	3	6	3	5	5	3	5	1	5	3	1	3	4	1	3	3	4	4	3	2	3	4	3	4	2	3	3	3	2	3	3	2	2	3	2	2	1	4	2	3	2	3	2
2	0	1	22	0	3	3	4	3	5	4	2	2	2	3	3	2	3	1	3	2	5	1	1	1	2	2	2	1	3	3	1	5	1	1	1	1	5	3	1	3	5	5	1	5	2	4	5	5	1
2	0	1	22	1	3	4	7	7	4	5	6	3	5	4	5	3	5	2	5	3	3	4	2	2	2	2	2	4	2	2	2	5	2	1	2	2	4	2	3	4	4	3	1	4	2	3	3	5	2
2	0	1	21	0	3	2	4	7	5	7	5	1	5	1	4	2	2	4	5	3	3	4	5	4	2	3	5	4	1	2	4	5	3	4	3	4	3	3	4	3	4	5	1	5	2	4	4	5	1
2	0	1	20	0	3	7	1	7	4	7	7	3	7	1	7	2	1	5	5	5	5	5	3	3	4	1	4	5	3	1	5	3	1	4	5	5	4	1	3	4	5	5	1	5	1	5	1	5	1
2	0	1	23	1	3	3	2	6	5	4	4	1	5	2	4	3	2	2	2	1	3	4	2	3	1	3	3	4	2	1	1	3	1	3	1	3	3	2	4	3	4	2	4	5	1	3	4	4	2
2	0	1	21	0	3	3	2	5	4	6	6	1	4	5	4	2	2	1	5	3	3	3	2	2	3	2	1	3	3	4	3	5	2	1	1	1	4	2	1	2	2	3	1	5	2	2	3	5	1
2	0	1	21	0	3	6	2	6	1	4	3	2	6	1	6	2	2	2	4	3	4	3	2	4	2	2	4	3	2	3	2	3	2	2	1	4	3	4	2	5	3	5	1	4	1	4	2	5	3
2	0	1	21	0	3	7	4	5	1	7	7	5	7	4	4	1	1	4	2	3		5	4	4	2	2	4	4	2	1	3	1	1	1	1	4	3	3	1	5	1	5	1	5	1	5	1	5	1
2	0	1	23	1	3	7	7	7	7	7	7	7	7	7	7	7	1	4	5	4	5	5	2	4	3	5	3	5	4	1	2	2	1	1	2	2	1	2	4	5	3	5		5	1	5	1	5	2
2	0	1	20	0	3	5	3	7	3	6	7	2	6	2	3	2	3	2	3	4	5	4	3	3	2	4	2	3	2	3	4	2	2	4	2	4	3	3	3	4	3	5	1	5	1	5	2	5	1
2	0	1	22	0	3	6	5	5	4	4	4	3	3	5	5	4	7	4	5	4	4	5	4	4	5	3	5	5	5	5	4	5	4	3	3	4	4	4	4	5	5	4	2	3	5	3	5	3	3
2	0	1	22	1	3	5	6	6	6	6	6	5	6	7	6	7	7	2	5	4	1	1	3	4	2	1	4	4	5	4	3	5	3	4	1	1	5	1	5	4	5	5	4	5	1	5	4	5	3
2	0	1	20	1	3	6	3	5	1	2	7	1	1	1	3	4	6	4	3	1	2	4	4	4	3	1	2	2	1	1	1	4	2	1	1	2	5	1	3	3	4	5	1	4	5	3	4	5	5
2	0	1	21	1	3	5	2	4	2	5	5	2	5	1	5	1	1	5	3	4	5	3	2	4	3	3	5	5	2	2	3	5	1	2	1	1	5	4	5	2	2	4	1	5	3	5	1	4	2
2	0	1	22	1	3	4	4	4	1	4	5	1	4	1	4	1	5	1	5	1	1	1	1	1	1	1	1	1	1	1	1	5	1	3	1	3	1	1	1	3	3	4	1	5	1	4	3	4	1
2	0	1	23	1	4	1	4	7	3	5	7	2	1	7	1	3	5	3	5	1	4	3	2	3	2	3	4	1	5	4	2	5	1	1	1	2	4	4	5	4	3	5	1	4	4	4	5	5	1
2	0	1	26	1	4	2	5	4	6	2	1	1	4	1	2	1	5	4	5	3	3	4	2	4	1	3	4	3	4	3	1	5	3	2	1	4	3	4	4	2	5	4	1	5	1	2	4	4	2
2	0	1	22	1	3	3	2	6	2	4	6	1	5	1	5	1	1	3	4	2	2	4	3	3	2	2	2	4	2	2	2	4	1	1	2	2	4	2	4	5	2	5	1	5	1	5	2	5	1
2	0	1	24	0	4	3	6	5	2	2	2	2	2	5	3	2	4	3	5	4	2	5	3	2	4	2	3	3	4	2	4	5	2	2	2	2	5	3	3	3	4	4	2	4	3	3	4	3	1
2	0	1	23	0	4	4	1	7	4	6	6	2	6	2	3	1	3	3	4	4	5	4	3	3	3	4	3	3	4	2	2	4	3	3	2	4	3	3	4	5	1	5	1	5	1	4	1	5	1
2	0	1	22	0	4	3	3	7	4	4	4	2	4	1	4	1	1	1	4	1	2	3	1	2	1	4	2	2	5	3	1	4	1	2	2	2	3	1	5	3	5	5	1	5	1	4	4	5	1
2	0	1	24	0	4	4	4	7	3	5	6	1	4	1	4	1	3	4	5	2	2	4	4	4	2	3	2	4	3	2	2	5	4	3	2	3	3	2	2	3	2	4	1	4	1	4	2	4	4
2	0	1	27	1	4	4	3	6	7	6	5	2	4	1	3	1	7	3	5	3	2	4	2	2	3	4	3	4	4	3	4	5	2	3	1	3	4	5	3	3	5	5	1	4	3	5	2	4	2
2	0	1	23	0	4	2	5	5	2	4	3	2	5	1	2	1	6	4	5	4	2	5	4	4	3	2	4	3	2	1	2	5	4	3	1	3	5	2	2	1	5	5	1	4	1	4	3	5	1
2	0	1	21	1	4	5	2	6	5	6	5	2	5	1	5	2	3	4	4	3	4	4	4	3	3	3	4	4	2	4	3	4	3	3	3	4	4	3	3	3	3	4	1	5	2	4	2	4	1
2	0	1	21	0	4	3	5	4	2	4	4	2	4	1	4	1	2	2	5	4	4	5	3	4	3	2	3	5	3	1	3	5	4	3	1	4	5	3	3	3	4	5	1	5	1	5	3	5	1
2	0	1	23	0	4	1	3	3	1	7	7	3	3	1	1	2	6	2	5	5	1	4	2	2	2	2	3	3	5	4	5	5	2	2	4	2	2	3	5	1	5	5	1	5	3	5	5	5	1
2	0	1	23	0	4	3	5	7	4	5	6	3	4	3	4	1	6	3	4	3	4	4	3	3	4	1	3	4	4	1	4	5	3	3	2	3	4	5	3	4	3	4	1	5	1	3	2	5	1
2	0	1	21	1	4	3	5	6	5	6	7	5	7	4	5	5	6	2	4	4	3	4	3	4	4	2	4	4	3	3	4	4	2	2	1	4	3	3	3	4	3	5	1	5	4	4	3	4	2
2	0	1	21	0	4	2	4	7	4	5	2	4	6	3	2	2	5	3	4	1	3	5	2	3	1	3	4	5	3	1	1	5	1	1	1	3	4	1	3	2	4	5	2	5	1	5	1	5	1
2	0	1	23	0	4	4	2	5	1	4	2	1	4	1	4	1	6	4	4	2	3	5	2	2	2	4	3	4	2	1	4	5	3	3	1	2	4	2	2	2	5	4	1	4	2	4	4	4	2
2	0	1	22	0	4	2	4	7	5	4	5	5	5	1	4	4	5	3	4	4	4	4	2	3	4	2	3	4	3	2	3	4	2	3	4	4	4	4	1	1	2	5	1	4	2	4	2	5	1
2	0	1	20	0	4	2	3	5	2	5	7	4	5	3	3	2	3	3	3	4	3	3	3	4	3	3	3	3	4	3	3	4	3	3	4	4	4	3	4	3	3	4	1	5	1	3	2	5	2
2	0	1	21	0	4	3	3	3	2	4	5	3	7	2	3	1	2	2	5	1	1	5	1	2	1	2	3	5	4	1	1	5	3	1	1	1	5	1	2	3	5	4	1	5	1	5	3	5	1
2	0	1	21	1	4	2	5	7	5	7	5	7	4	4	3	1	3	2	5	1	3	4	3	4	2	3	3	4	3	1	3	5	3	3	1	2	3	1	5	1	3	5	1	5	2	4	3	4	2
2	0	1	21	1	4	3	2	3	4	5	3	1	6	1	6	2	3	2	5	1	2	3	3	3	1	4	2	3	4	2	1	4	3	1	1	1	3	1	5	3	2	5	1	5	1	5	3	4	1
2	0	1	23	1	4	5	1	7	1	5	6	1	6	1	6	1	3	4	3	1	3	4	4	4	1	2	5	4	2	1	1	2	2	2	1	3	4	2	2	3	3	4	1	5	1	5	2	5	1
2	0	1	22	0	4	1	5	5	4	3	3	2	3	1	2	3	6	4	5	4	2	5	4	5	3	2	3	4	4	2	3	5	3	3	2	2	4	4	2	1	5	3	1	5	2	5	4	4	1
2	0	1	20	0	4	2	2	4	5	3	1	2	7	1	1	1	7	3	5	5	2	5	3	3	5	3	1	2	5	3	5	5	3	1	1	1	5	1	4	1	5	4	1	4	3	5	4	3	2
2	0	1	21	1	4	4	3	2	3	2	4	6	4	6	5	2	2	2	5	4	2	2	2	2	3	2	3	3	4	3	3	5	1	1	1	2	4	4	2	2	5	3	3	5	1	5	5	5	1
2	0	1	22	0	4	5	2	7	1	7	7	4	6	1	7	1	6	4	5	5	2	5	4	4	5	4	4	4	4	1	4	5	3	4	5	2	4	5	4	3	3	5	2	5	1	5	2	4	2
2	0	1	21	1	4	1	3	7	4	5	6	2	4	1	3	4	5	2	5	4	3	4	2	4	3	5	4	4	1	3	4	5	3	2	3	4	3	4	2	2	1	4	1	5	1	4	2	4	3
2	0	1	23	1	4	1	7	7	4	6	7	3	4	1	1	4	6	3	5	1	3	3	2	4	1	1	1	4	1	2	1	5	3	2	1	4	4	5	1	5	3	5	3	4	3	5	3	5	1
2	0	1	22	0	4	4	4	7	1	7	7	2	7	2	1	1	5	3	4	1		2	3	4	1	2	2	2	4	4	1	5	3	1	4	3	5	4	3	3	4	5	1	5	3	5	4	1	5
2	0	1	21	0	4	5	5	6	4	5	6	1	5	1	5	4	3	3	5	4	3	5	4	3	4	3	4	4	5	3	4	5	4	3	2	3	4	4	4	4	3	5	1	3	4	5	2	5	1
2	0	1	21	1	4	2	4	5	5	3	2	1	4	3	1	2	2	2	2	2	3	2	3	3	2	1	2	2	5	5	4	5	4	3	1	1	5	2	5	2	5	4	1	3	3	4	5	3	3
2	0	1	21	0	4	3	4	6	2	1	2	1	3	1	4	5	7	4	4	2	2	3	3	3	2	1	4	4	1	1	2	4	3	4	1	4	3	2	3	2	4	3	2	4	2	3	5	3	4
2	0	1	20	0	4	3	4	6	4	4	4	2	5	1	5	2	5	3	5	4	4	4	3	2	3	2	3	4	2	1	3	5	4	2	4	2	5	4	2	4	3	1	2	4	2	4	1	2	2
2	0	1	24	0	4	4	3	3	3	3	3	3	3	6	3	2	7	2	5	4	3	3	1	1	2	1	2	3	5	3	2	5	2	3	3	1	5	3	4	3	5	5	1	4	2	5	1	5	1
2	0	1	22	0	4	2	3	5	7	4	5	6	5	4	4	7	7	1	5	1	1	3	1	2	2	4	3	3	5	3	3	5	4	1	3	2	3	2	2	4	4	5	1	4	2	4	4	5	1
2	0	1	21	0	4	1	3	7	5	5	6	1	5	3	6	4	5	2	5	3	3	5	3	4	1	3	4	4	3	3	2	5	2	2	4	1	4	4	3	3	2	4	1	5	3	3	1	4	2
2	0	1	22	0	4	2	1	2	1	4	7	1	4	1	4	1	1	2	5	4	2	5	3	3	3	2	1	2	1	4	1	5	1	1	1	3	5	1	1	5	3	5	1	4	1	3	1	4	1
2	0	1	21	0	4	1	3	6	4	5	7	3	3	1	2	3	6	1	5	5	4	3	2	3	3		2	2	1	1	3	5	2	1	2	2	3	2	1	1	4	5	1	4	1	3	2	3	1
2	0	1	23	1	4	2	3	4	1	3	3	2	3	5	3	1	3	2	4	2	4	3	2	3	1	2	3	4	1	2	2	4	3	3	1	3	4	2	4	2	4	3	2	2	4	3	4	2	3
2	0	1	22	1	4	5	3	6	6	6	5	3	5	2	5	3	2	4	4	4	3	4	3	4	4	4	5	3	5	3	4	5	2	3	4	2	5	1	5	3	3	2	4	5	2	5	2	3	5
2	0	1	23	1	4	3	4	5	3	4	7	4	3	1	3	1	5	3	5	2	4	5	4	4	1	2	4	5	1	1	1	5	3	3	2	1	5	1	1	2	5	5	1	3	2	4	5	5	1
2	0	1	23	1	4	2	3	2	1	2	3	1	2	1	2	1	1	1	5	1	2	3	1	2	1	4	2	2	4	3	1	3	2	1	2	2	2	1	4	1	5	2	3	3	3	2	5	4	2
2	0	1	21	1	4	3		2	2	4	3	1	3	1	3	1	1	3	4	3	2	3	3	4	3	3	4	3	1	2	2	4	2	3	3	3	3	3	4	4	3	4	2	5	1	3	2	4	1
2	0	1	22	0	4	1	1	3	3	1	1	1	1	1	1	1	7	2	5	4	4	4	3	2	4	1	3	3	2	3	4	5	2	2	3	2	3	3	2	1	4	1	2	3	3	3	3	2	4
2	0	1	22	0	4	1	1	7	2	4	2	1	1	2	2	5	2	4	1	5	2	5	3	4	4	2	3	5	4	3	5	5	5	4	3	4	4	1	4	1	3	5	1	5	1	5	1	5	1
2	0	1	24	0	4	1	3	5	1	2	7	1	3	1	2	1	6	5	5	2	3	5	1	2	2	4	3	3	3	2	2	5	1	2	1	3	5	2	5	3	4	5	1	5	1	3	4	5	1
2	0	1	23	0	4	4	4	5	3	3	4	3	4	3	3	3	7	4	5	3	4	4	3	3	3	4	2	3	5	3	4	5	4	1	2	2	5	4	5	4	5	4	1	4	2	4	5	4	1
2	0	1	23	0	4	4	1	6	1	4	4	1	4	1	5	1	4	2	2	1	3	2	2	2	2	3	2	4	5	3	3	4	1	1	3	3	3	1	2	4	4	5	1	5	4	5	1	5	1
2	0	1	24	0	4	3	1	7	1	7	5	5	5	1	4	1	3	3	5	4	4	5	3	3	5	3	3	5	3	1	5	5	3	3	3	2	4	5	5	5		5	1	5	5	5	1	5	1
2	0	1	25	1	4	1	4	7	6	7	7	3	7	4	1	5	7	3	5	2	4	3	2	2	2	3	2	3	5	3	3	5	2	1	4	1	5	2	5	1	4	4	4	5	4	3	5	4	4
2	0	1	25	0	4	6	4	3	1	1	4	1	1	1	1	1	1	1	5	3	3	2	2	2	2	3	1	2	2	2	2	5	2	1	2	1	4	2	5	3	5	2	4	1	5	3	5	4	4
2	0	1	24	0	4	1	2	7	6	5	2	2	7	1	1	2	7	2	5	2	4	5	2	4	1	3	2	4	1	3	3	5	2	1	5	2	5	5	5	3	4	5	1	4	3	4	3	4	1
2	0	1	22	0	4	1	4	4	6	4	3	1	6	6	2	4	7	4	5	5	3	4	3	5	5	4	2	4	5	2	4	5	3	1	4	1	4	5	4	3	5	5	1	5	1	5	3	4	1
2	0	1	24	0	4	5	2	6	2	6	6	2	6	1	5	4	4	4	4	3	4	5	4	4	4	2	4	4	2	1	3	4	4	3	3	4	4	4	2	4	3	5	1	5	1	3	2	5	1
2	0	1	22	0	4	4	1	7	1	1	7	1	5	1	4	1	1	4	4	3	4	4	4	4	3	2	5	4	3	1	4	5	4	5	3	5	1	5	4	5	4	5	1	5	1	4	2	5	1
2	0	1	23	1	4	3	4	7	4	7	7	5	5	5	5	4	5	4	4	4	4	4	3	4	4	3	4	4	3	4	4	4	3	3	4	4	4	4	3	3	2	5	1	5	1	5	3	4	1
2	0	1	21	0	4	1	5	5	4	5	6	5	5	6	4	5	5	4	5	4	2	2	3	4	4	2	2	3	3	3	4	5	3	3	4	3	5	4	3	2	4	2	2	5	2	3	4	3	3
2	0	1	22	1	4	5	4	5	2	5	5	1	4	1	4	1	1	1	5	1	1	2	1	1	1	1	2	2	5	1	1	5	1	1	1	1	5	1	5	3	4	4	1	4	1	5	1	4	1
2	0	1	23	0	4	2	5	4	5	3	3	2	3	2	2	2	5	2	4	5	3	4	2	3	4	2	3	4	3	3	4	5	3	3	2	4	4	1	3	3	5	5	3	4	2	3	4	5	4
2	0	1	22	0	4	4	2	4	2	2	5	2	6	1	5	1	1	2	5	3	5	5	3	2	3	2	4	4	3	2	2	5	3	3	4	4	4	2	4	4	2	5	1	5	2	4	1	5	1
2	0	1	22	0	4	3	5	6	4	4	3	3	4	2	4	7	6	5	5	3	4	5	4	4	3	3	4	4	5	2	3	5	4	4	3	3	3	4	3	3	3	4	2	4	4	4	3	4	2
2	0	1	24	1	4	3	5	5	4	4	4	5	5	3	4	5	4	4	3	3	5	4	3	3	4	3	3	4	4	3	5	3	4	5	3	4	5	3	4	3	3	4	3	3	4	5	4	3	4
2	0	1	20	0	4	2	6	5	5	4	2	2	7	2	2	3	7	2	5	1	5	3	5	4	2	4	4	5	4	2	1	5	1	3	1	3	4	2	4	1	3	5	1	5	5	5	1	5	1
2	0	1	24	0	5	2		5	3		6	2	3	2	2	2	3	2	5	2	5	5	3	4	3	3	2	4	2	2	3	5	2	2	3	3	4	2	2	3	5	5	2	5	1	4	3	5	1
2	0	1	22	0	5	5	2	7	6	6	6	2	7	6	5	7	7	4	5	2	5	5	4	4	3	3	4	4	3	1	5	5	4	2	1	5	4	4	2	3	4	5	1	4	4	5	3	5	1
2	0	1	23	0	5	4	4	7	5	5	5	5	5	6	6	5	4	3	5	4	4	4	3	3	4	3	3	4	1	2	4	4	3	3	3	3	3	3	4	3	4	3	3	4	2	4	4	3	3
2	0	1	25	1	5	4	3	5	2	4	5	3	4	2	4	3	3	3	5	3	2	4	2	3	2	3	3	3	3	2	2	4	3	4	4	4	2	3	2	3	4	4	1	5	1	4	2	5	1
2	0	1	21	1	5	2	4	5	1	1	4	1	1	1	1	1	2	2	5	3	1	2	2	2	2	3	4	3	2	4	3	5	3	5	4	1	5	4	4	2	5	4	1	5	1	1	5	3	2
2	0	1	23	0	5	2	3	6	6	6	4	2	7	1	2	1	7	3	5	2	2	4	1	3	3	5	1	3	5	2	3	5	1	1	3	3	3	2	5	1	5	3	1	4	3	4	5	5	3
2	0	1	22	0	5	4	2	4	2	5	4	1	4	1	4	1	1	4	4	3	3	5	4	4	3	2	3	4	3	2	3	4	2	1	4	4	5	4	5	4	4	5	2	4	2	5	4	5	1
2	0	1	23	0	5	2	1	7	4	6	7	3	7	1	5	1	2	4	3	4	4	4	3	3	4	3	4	3	2	2	4	5	4	4	4	3	2	4	2	3	2	5	1	5	2	5	1	5	1
2	0	1	24	0	5	1	3	4	1	4	4	1	4	1	1	1	7	2	5	1	3	2	3	3	1	3	1	3	3	3	2	5	2	1	1	3	3	3	3	2	4	4	1	5	2	3	5	5	1
2	0	1	23	0	5	4	3	4	3	4	3	3	3	2	3	3	1	1	2	1	2	5	2	3	2	3	3	3	4	3	3	5	3	3	2	2	3	4	3	3	3	4	5	4	4	4	1	4	3
2	0	1	22	1	5	3	4	5	1	2	2	1	3	1	1	1	5	1	5	4	3	5	2	4	3	4	3	4	4	2	4	4	3	2	2	4	4	2	4	2	5	2	3	5	2	1	5	5	4
2	0	1	24	0	5	4	4	6	1	4	4	4	4	4	4	4	4	3	3	3	3	4	3	3	3	2	3	4	2	3	3	4	3	3	1	3	4	3	3	3	3	4	3	4	4	3	5	4	2
2	0	1	24	1	5	3	4	6	2	6	7	5	5	2	2	4	5	3	5	1	2	3	2	4	1	3	3	4	2	3	1	4	3	1	1	3	4	1	2	5	4	5	1	5	2	4	4	5	1
2	0	1	21	1	5	3	2	4	4	3	5	3	3	1	2	2	7	3	5	3	4	4	4	3	3	2	4	4	4	4	1	1	4	2	3	3	3	5	4	3	4	5	1	5	2	5	4	5	2
2	0	1	24	1	5	3	6	7	3	4	1	3	6	1	3	2	6	2	4	5	2	4	1	3	3	4	2	4	1	3	2	5	3	2	3	2	5	1	4	3	5	2	3	4	2	5	3	5	2
2	0	1	25	0	5	2	5	5	4	3	1	1	2	4	3	2	5	2	4	1	2	4	2	2	1	4	1	2	5	3	1	4	2	1	2	2	2	1	5	3	4	2	3	3	3	2	3	1	4
2	0	1	22	0	5	3	4	4	1	4	1	1	1	1	1	1	5	2	3	2	3	3	1	2	3	3	3	4	3	2	2	5	1	1	1	1	2	3	2	1	2	4	2	5	2	3	3	3	2
2	0	1	24	1	5	2	4	7	1	3	6	3	4	1	2	1	7	4	5	2	2	2	2	2	1	2	1	3	1	2	1	4	3	1	1	2	3	4	5	3	5	3	3	4	1	2	5	3	1
2	0	1	22	0	5	1	3	6	2	2	2	1	2	1	2	4	4	3	5	4	4	4	2	2	3	2	1	2	1	3	4	3	1	1	1	2	2	1	2	3	2	3	1	4	3	3	2	4	2
2	0	1	26	1	5	1	2	5	1	1	4	1	1	1	1	1	7	2	5	2	3	3	2	2	4	2	3	1	5	3	2	5	1	1	1	3	2	2	5	3	3	5	1	5	2	5	4	5	1
2	0	1	28	1	5	5	4	5	2	6	6	1	6	2	4	1	2	3	3	1	2	2	3	4	2	1	2	3	1	3	1	4	1	3	1	3	4	2	4	1	5	3	3	5	1	4	2	4	3
2	0	1	24	0	5	4	1	7	2	4	5	1	5	2	6	2	2	3	5	2	2	4	2	3	1	3	2	4	3	2	2	4	2	3	4	2	3	1	3	3	4	5	4	2	3	4	3	5	1
2	0	1	22	1	5	2	2	4	1	4	3	1	4	1	1	1	1	2	2	1	4	4	1	2	1	2	1	2	3	2	1	4	1	2	1	3	3	1	5	2	3	2	2	5	2	4	3	3	2
2	0	1	23	1	5	3	1	7	7	5	6	4	4	1	4	4	7	2	5	2	4	3	1	2	1	3	3	4	4	2	1	5	2	1	3	3	3	1	5	2	3	1	1	5	1	3	4	5	2
2	0	1	22	0	5	7	4	7	3	6	6	3	6	3	3	1	1	2	4	4	4	2	1	2	5	1	2	3	1	2	2	2	2	2	3	1	1	2	2	2	1	2	5	5	5	5	2	3	3
2	0	1	22	0	5	1	4	3	2	6	3	6	6	4	1	4	6	1	4	1	3	4	1	1	1	3	1	1	2	4	4	5	1	1	1	1	1	1	5	2	4	4	3	5	1	3	3	3	1
2	0	1	26	0	5	2	2	6	4	3	2	3	7	2	4	2	4	2	5	4	3	3	2	2	3	3	3	3	3		3	5	5	2	3	3	4	3	3	4	2	3	1	5	1	3	3	4	1
2	0	1	22	0	5	2	5	5	2	4	2	3	5	2	3	2	5	2	3	1	2	4	1	2	2	3	2	3	4	4	3	5	3	2	2	4	4	3	5	2	5	4	4	5	2	3	5	3	1
2	0	1	30	1	5	2	7	4	3	1	4	2	2	1	2	1	7	2	4	2	3	5	3	3	1	3	3	3	5	1	2	5	2	3	3	4	4	2	3	2	4	4	1	5	2	3	4	5	1
2	0	1	22	0	5	4	2	6	1	7	6	2	4		4	2	2	2	5	3	2	4	3	3	3	2	3	4	2	2	3	5	3	3	2	4	4	4	4	1	4	5	2	5	2	3	5	5	1
2	0	1	22	0	5	2	4	4	3	4	4	1	3	6	1	2	7	3	5	1	5	5	2	4	1	1	3	3	1	1	1	5	3	2	2	2	4	2	3	3	5	4	1	3	3	3	4	4	1
2	0	1	22	0	5	2	6	4	2	3	5	2	3	2	4	2	6	3	5	1	5	5	2	4	2	1	3	3	1	2	2	5	3	1	2	1	4	2	3	3	5	4	1	4	4	3	4	5	1
2	0	1	24	0	5	3	6	5	3	6	6	1	3	6	3	2	7	3	5	1	5	5	2	2	2	1	3	3	2	1	2	5	3	2	2	1	4	2	3	3	5	4	1	5	2	3	5	4	2
2	0	1	25	1	5	6	4	7	3	5	5	1	4	7	5	1	6	2	3	4	5	5	2	2	4	2	2	5	2	1	4	2	3	2	2	5		1	2	3	2	4	1	4	1	4	2	4	1
2	0	1	30	0	5	4	3	7	2	4	3	1	4	5	4	2	2	2	4	2	1	1	1	2	2	4	1	1	4	4	2	4	1	1	2	1	5	1	5	2	4	4	3	5	1	3	4	4	1
2	0	1	23	0	5	1	1	7	1	5	7	1	6	1	7	1	1	4	3	5	3	4	2	2	4	4	3	3	2	4	4	5	2	2	2	2	4	3	4	2	3	4	2	2	4	2		5	2
2	0	1	25	0	5	2	2	4	1	4	6	4	1	2	2	2	6	3	1	1	3	5	2	4	1	1	3	2	2	2	1	5	2	2	1	4	4	1	1	2	4	5	1	5	1	5	3	5	1
2	0	1	22	1	5	2	2	5	1	2	1	1	3	1	1	1	1	1	4	1	3	4	2	2	2	5	3	3	4	3	2	5	1	1	2	1	5	1	5	2	1	3	3	2	1	3	2	2	1
2	0	1	26	1	5	2	3	7	3	5	5	1	3	1	4	1	2	1	5	2	5	3	2	3	3	1	2	2	1	2	2	2	2	2	2	2	3	1	1	3	3	3	1	5	2	5	3	4	1
2	0	1	27	0	6	7	3	7	4	5	7	1	7	1	7	1	1	2	2	4	3	4	1	3	1		2	3	2	2	1	2	2	2	2	4	4	4	3	3	3	5	4	5	4	5	3	5	1
2	0	1	27	0	6	7	1	5	4	3	7	7	4	3	5	3	1	2	1	1	2	3	4	4	2	1	5	4	2	1	1	2	1	1	2	4	3	2	1	4	3	5	1	5	1	3	4	5	1
2	0	1	27	0	6	4		4	1	2	1	1	3	7	2	2	6	2	3	1	2	4	1	2	1	4	1	2	4	4	1	4	1	1	4	2	2	1	5	1	5	5	1	4	1	4	3	5	1
2	0	1	27	0	6	4	2	4	3	5	6	1	5	2	4	1	1	3	4	2	2	4	3	3	2	2	3	3	1	2	2	4	1	1	4	3	3	4	2	4	3	4	1	5	1	4	2	5	1
2	0	1	25	0	6	2	6	5	2	5	4	2	6	1	5	2	3	3	5	1	5	4	3	4	1	3	3	4	4	2	2	5	3	1	1	5	3	1	2	5	5	4	2	5	2	4	2	4	1
2	0	1	23	1	6	2	3	5	4	5	4	6	6	4	3	3	4	4	4	1	4	4	3	4	1	4	4	4	3	2	1	4	2	2	1	2	2	3	2	5	3	5	1	5	2	4	1	4	1
2	0	1	23	0	6	4	1	6	1	6		2	3	2	4	2	2	2	3	2	4	4	2	3	1	2	1	4	2	3	1	4	1	1	2	3	2	1	4	3	4	4	5	5	1	5	4	4	1
2	0	1	24	1	6	3	2	6	3	4	2	1		4	3	2	2	2	3	1	4	2	2	3	2	1	1	2	3	3	1	5		3	1	2	4	3	3	2	4	1	2	4	1	4	2	4	1
2	0	1	24	0	6	5	1	6	2	2	4	1	4	1	5	1	3	3	4	2	3	4	3	3	2	2	2	2	2	1	1	2	1	1	2	3	2	4	2	3	4	4	1	3	2	3	2	4	1
2	0	1	26	1	6	4	3	6	1	4	4	1	4	1	4	1	3	3	4	2	2	3	3	4	2	4	3	4	2	3	3	4	4	2	2	3	3	3	2	3	3	4	1	3	3	2	3	4	1
2	0	1	25	0	6	3	6	7	6	3	5	5	4	3	4	1	2	2	5	2	4	5	3	3	4	2	1	3	2	3	4	5	3	2	4	3	3	3	5	4	2	5	1	5	1	5	3	5	1
2	0	1	25	0	6	3	2	5	3	4	1	1	3	1	3	3	3	3	4	3	2	3	1	2	1	2	2	3	4	4	2	5	3	2	2	3	4	4	4	3	5	3	3	4	3	4	4	4	2
2	0	1	26	1	6	7	6	7	7	6	7	7	7	7	7	7	1	1	2	1	2	2	1	2	1	3	1	3	2	2	1	3	1	1	3	3	2	1	5	5	1	5	1	5	1	5	2	5	1
2	0	1	24	0	6	7	1	3	5	6	4	3	5	3	3	1	1	3	5	3	3	2	2	3	3	4	5	5	3	2	1	5	3	2	2	2	4	5	4	3	5	5	1	3	3	3	5	5	1
2	0	1	24	0	6	5	4	5	4	5	3	4	5	3	6	3	5	4	4	4	5	5	3	4	4	4	4	4	5	2	3	3	3	3	5	4	4	3	4	4	4	4	1	4	2	5	3	5	1
2	0	1	25	0	6	6	3	7	2	6	7	3	6	1	6	1	3	5	2	1	3	5	3	4	4	2	2	4	5	2	2	5	4	2	3	4	5	3	4	3	1	5	1	5	2	5	3	5	1
2	0	1	24	0	6	7	7	4	4	4	4	4	4	7	7	4	5	4	5	1	5	5	3	3	1	3	3	4	2	2	3	4	3	3	1	1	4	3	3	1	3	3	4	3	3	3	4	3	3
2	0	1	28	1	6	2	6	6	3	1	3	1	3	3	3	1	5	1	5	4	4	2	1	1	1	2	3	4	1	2	1	5	3	1	3	1	4	1	1	2	5	5	1	4	2	2	5	5	1
2	0	1	27	1	6	2	1	2	1	3	2	1	3	1	3	1	1	1	2	1	5	1	1	2	1	3	1	2	3	1	1	4	1	2	1	2	5	4	2	3	5	3	1	5	1	5	5	5	2
2	0	1	23	0	6	1	5	6	3	3	5	2	4	1	4	1	3	2	5	2	2	4	3	3	2	1	2	3	3	1	2	5	2	2	1	2	1	2	3	2	5	3	2	5	1	4	3	3	2
2	0	1	28	0	6	4	3	7	4	6		3	5	4	4	2	1	5	4	3	2	2	4	4	2	5	4	3	1	3	2	5	3	5	2	3	2	2	1	3	3	4	1	5	1	4	1	5	1
2	0	1	24	0	6	3	1	6	1	4	7	2	6	2	3	2	1	2	2	2	5	4	2	2	1	3	1	2	3	3	1	5	2	2	2	2	3	1	3	2	2	5	1	5	1	4	2	5	1
2	0	1	27	0	6	3	2	6	1	2	7	1	3	1	1	1	1	2	3	1	4	2	3	3	1	1	1	2	4	2	1	5	1	2	1	1	4	1	5	3	3	5	4	5	1	5	1	5	5
2	0	1	25	0	6	3	1	7	1	5	4	4	4	7	3	1	1	2	5	3	4	4	1	3	1	1	2	3	5	4	2	5	1	1	1	1	3	5	4	2	5	5	1	5	1	4	3	5	1
2	0	1	28	0	6	6	4	5	3	4	5	4	4	3	5	3	6	2	5	2	3	5	2	3	2	3	1	2	4	3	2		4	1	2	3	3	3	3	3	4	2	2	4	1	4	3	4	2
2	0	1	25	1	6	7	1	4	1	4	4	1	1	1	7	1	5	4	4	5	4	5	4	2	3	1	1	1	1	3	2	4	4	5	3	3	3	4	5	2	4	4	3	3	2	2	5	4	3
2	0	1	25	0	6	7	1	1	1	1	1	1	7	1	7	1	1	1	5	1	5	3	1	1	1	4	1	3	1	4	1	5	1	1	1	3	5	5	5	2	5	5	1	5	1	3	5	5	1
2	0	1	26	0	6	5	4	6	5	7	5	5	3	6	5	6	6	3	5	3	3	5	2	3	3	4	3	3	5	4	2	5	4	3	3	2	4	3	5	3	4	3	3	5	1	4	4	4	3
2	0	1	26	1	6	6	3	6	4	6	6	2	6	2	6	2	3	4	4	4	3	4	4	4	4	2	4	4	2	2	3	2	2	3	3	4	3	3	3	4	3	4	2	4	3	3	4	4	2
2	0	1	25	1	6	6	2	7	4	6	6	2	6	1	5	2	4	3	3	2	3	2	1	2	1	5	4	4	4	3	3	5	4	3	4	4	5	1	5	3	5	5	1	5	1	3	4	5	1
2	0	1	23	1	6	3	5	4	1	4	1	3	6	1	5	7	7	3	2	1	3	2	1	2	1	5	3	3	5	4	1	5	2	1	1	1	5	1	5	4	4	2	3	5	2	3	2	2	4
2	0	1	24	0	6	3	2	5	1	4	6	2	6	1	4	1	5	4	5	1	4	4	2	3	1	3	2	4	4	1	1	5	4	3	2	3	4	4	3	3	2	5	1	5	4	5	2	5	1
2	0	1	24	0	6	2	6	7	1	6	6	3	5	1	2	1	2	2	4	2	3	5	2	2	2	3	3	4	4	1	2	5	2	2	3	3	5	2	5	4	4	3	3	3	3	3	1	3	3
2	0	1	24	0	6	4	2	6	1	3	3	2	6	2	5	1	1	3	2	2	3	4	2	3	1	2	2	3	3	4	2	5	3	2	2	2	4	3	3	1	4	2	3	5	2	3	2	2	4
2	0	1	27	1	6	2	3	4	1	4	5	1	2	2	2	2	2	3	4	2	3	3	2	3	2	3	2	3	4	4	3	5	2	1	4	3	4	1	3	3	2	3	1	5	2	4	3	4	2
2	0	1	28	1	6	1	3	2	1	2	1	1	1	1	1	2	2	2	2	1	2	3	2	2	1	5	1	2	5	2	1	4		1	1	1	1	1	5	1	5	3	3	2	1	2	4	4	2
2	0	1	27	1	6	4	2	6	3	3	7	7	5	7	4	3	1	2	2	1	4	4	3	3	1	5	4	4	5	5	1	2	1	1	1	3	3	1	5	2	4	2	4	5	5	4	1	4	3
2	0	1	25	1	6	4	3	6	1	3	6	1	4	1	3	2	1	2	1	1	3	5	1	4	1	2	1	4	4	1	1	5	1	2	3	4	4	1	2	1	5	5	1	5	1	4	4	4	1
2	0	1	28	0	6	4	6	7	5	5	1	3	4	4	4	3	5	3	4	4	2	4	3		4	2	3	4	4	2	4	4	2	3	3	3	3	4	4	3	3	5	2	5	2	4	2	4	1
2	0	1	25	1	6	6	2	6	3	6	6	2	5	4	6	4	2	4	4	2	2	4	3	4	2	2	3	3	3	3	2	5	3	3	2	3	4	2	4	2	2	4	2	5	2	4	3	5	2
2	0	1	26	1	6	4	4	4	3	3	4	2	6	1	4	1	5	4	4	1	3	4	3	4	2	3	2	4	2	3	1	5	4	4	3	3	3	4	2	3	4	5	1	4	3	3	3	5	2
2	0	1	25	0	6	7	1	4	5	5	7	1	4	1	5	1	5	2	5	1	4	5	2	2	1	3	2	4	1	2	1	5	2	2	1	4	3	1	3	3	1	5	1	5	2	3	3	5	1
2	0	1	24	0	6	6	3	7	3	7	6	2	7	7	7	2	1	4	5	5	4	5	3	4	5	2	2	4	4	1	4	4	2	1	1	3	3	1	3	4	4	5	1	5	1	5	2	5	1
2	0	1	26	0	6	6	6	6	7	2	4	1	4	5	5	5	6	4	5	2	3	5	2	4	1	3	5	3	5	3	1	3	3	2	3	1	3	1	5	4	4	5	3	5	1	3	4	5	1
2	0	1	26	0	6	2	4	4	2	5	4	1	3	1	1	1	4	2	5	2	2	2	2	2	2	1	3	3	2	3	2	5	3	2	2	2	2	2	3	1	3	3	1	4	1	3	3	3	3
2	0	1	25	1	6	2	2	3	1	1	3	1	4	1	1	1	2	2	3	1	3	5	4	3	1	1	4	3	2	2	1	4	2	2	1	2	3	3	2	3	5	4	1	5	1	4	4	5	3
2	0	1	26	1	6	3	2	6	2	4	5	1	3	1	2	2	1	2	4	2	3	3	3	3	3	3	2	2	4	3	3	4	2	2	2	2	3	2	4	4	2	4	1	5	1	5	3	5	1
2	0	1	25	0	6	6	4	7	2	5	4	1	6	1	5	2	1	2	4	1	3	3	3	3	1	3	3	3	2	2	1	4	2	2	1	2	4	1	2	3	3	5	1	5	1	3	2	5	1
2	0	1	26	0	6	6	4	5	1	6	6	2	6	2	6	5	3	4	5	1	2	3	3	4	1	4	4	3	4	2	1	5	3	2	1	1	2	3	4	4	2	5	1	4	2	4	3	5	1
2	0	1	24	0	6	4	4	7	1	6	6	1	5	1	4	1	1	5	5	1	4	4	4	4	1	2	4	3	1	2	1	4	3	2	1	2	3	4	2	4	2	5	1	5	3	4	2	5	1
2	0	1	23	1	6	7	1	7	6	6	6	1	6	1	7	3	3	2	2	1	5	2	2	4	1	2	3	5	2	3	1	5	3	2	1	2	2	1	2	4	3	5	1	5	2	5	2	5	1
2	0	1	24	1	6	4	3	6	1	3	3	1	2	1	1	1	1	3	5	3	2	4	3	3	2	2	2	2	5	2	2	5	1	1	2	1	2	3	3	4	3	5	1	4	2	3	4	4	1
2	0	1	24	1	6	4	3	5	3	5	5	2	5	3	4	1	1	2	4	1	2	4	2	3	1	2	2	3	3	2	1	3	1	1	1	4	3	1	2	3	4	3	3	4	2	3	3	2	2
4	1	3	18	0	1	2	5	5	2	4	5	4	4	4	4	3	3	3	3	4	4	5	4	3	4	2	2	3	3	2	4	5	2	3	4	2	4	3	1	3	3	3	2	3	3	2	2	3	1
4	1	3	18	0	1	4	5	5	2	4	4	3	4	6	4	2	3	1	2	2	4	3	2	4	3	3	2	3	2	2	3		1	1	2	3	3	3	3	5	4	4	3	4	3	3	2	4	2
4	1	3	19	0	1	3	4	6	5	5	4	3	4	3	3	2	5	4	5	3		4	3	4	3	4	3	4	4	5	3	5	2	3	3	2	3	3	4	3	1	4	2	4	3	3	1	3	2
4	1	3	19	0	1	5	3	7	1	6	6	6	7	6	7	1	3	4	4	4	4	3	2	3	5	3	2	5	4	3	4	3	2	4	5	3		4	3	5	3	5	1	5	1	5	1	5	1
4	1	3	18	1	1	7	6	7	4	5	5	5	6	1	6	3	5	5	5	4	4	5	5	4	4	3	3	5	4	4	5	5	4	3	4	5	5	5	4	4	5	5	1	4	3	3	2	5	1
4	1	3	18	0	1	3	2	5	3	4	5	5	4	2	5	2	2	3	3	1	3	4	4	3	1	2	1	1	2	2	1	2	1	1	5	3	2	1	1	4	2	3	4	4	3	5	1	4	3
4	1	3	19	0	1	4	5	6	4	4	6	3	5	3	4	3	3	3	4	4	3	4	3	3	3	3	3	3	4	3	3	4	3	3	3	3	3	3	2	3	4	5	1	4	2	3	2	5	1
4	1	3	19	0	1	3	2	5	5	3	4	4	5	1	3	1	7	1	5	5	4	3	3	3	4	3	1	3	5	3	3	5	3	1	5	1	5	3	5	3	4	5	1	3	4	5	1	5	1
4	1	3	20	1	1	2	5	6	4	5	3	1	4	1	2	4	6	3	4	4	4	5		3	4	2	3	4	3	1	4	4		3	4	2	4	4	1	5	4	4	1	5	2	4	2	5	1
4	1	3	18	0	1	2	4	5	4	4	6	4	4	3	2	1	1	2	4	4	5	5	3	4	4	3	4	4	2	2	3	3	1	3	4	3	4	4	4	3	4	3	1	4	3	2	3	4	1
4	1	3	18	1	1	2	4	5	4	3	6	1	4	3	4	1	5	4	5	2	3	4	2	3	2	5	2	4	4	3	2	5	3	2	5	3	3	2	4	5	3	5	1	4	1	3	3	5	1
4	1	3	18	0	1	3	6	7	1	1	7	1	6	1	6	1	1	5	5	2	2	5	2	2	1	1	5	5	3	1	1	4	2	2	4	2	5	4	5	4	4	4	1	5	1	5	3	5	2
4	1	3	19	1	1	6	2	6	4	5	6	1	5	1	4	1	1	4	4	5	2	5	2	5	1	5	2	4	5	1	1	3	3	3	3	4	2	5	5	4	5	4	3	5	5	4	3	5	1
4	1	3	19	0	1	7	6	7	2	7	7	5	7	6	7	3	4	4	5	2	3	3	3	4		4	2	5	1	2		3	2	1	2	2	2	4	5	5	3	5	1	5	1	1	1	5	1
4	1	3	19	1	1	4	7	4	1	3	2	2	3	7	3	2	2	2	4	2	3	5	3	3	3	4	4	3	5	2	2	4	3	2	4	2	4	1	4	5	3	5	1	4	2	1	2	4	1
4	1	3	18	0	1	5	6	7	5	5	7	6	6	4	5	5	5	3	3	3	4	4	5	4	4	3	5	5	3	4	4	4	5	4	3	4	3	4	3	3	3	4	3	4	4	4	2	4	1
4	1	3	19	1	1	5	3	7	5	4	3	4	4	2	4	2	6	3	4	3	4	4	2	2	3	4	3	4	4	2	2	4	2	3	3	3	4	3	2	4	3	5	1	4	2	4	3	5	1
4	1	3	19	1	1	3	5	5	7	3	4	1	3	6	2	2	2	3	5	4	4	5	3	4		3	4	3	3	2		4	1	2	1	5	5	5	3	5	4	3	3	5	4	5	3	5	3
4	1	3	18	0	1	4	6	5	4	5	4	6		7	4	4	4	3	4		3	2	3	3		2	2	4	5	4		5	1	1	3	2	5	3	4	4	3	5	1	4	4	2	1	5	1
4	1	3	19	1	1	5	5	5	4	4	4	4	4	3	3	3	3	2	4	1	3	2	3	4	2	3	3	3	4	3	2	4	2	3	5	4	3	1	5	5	3	3	3	4	3	3	1	4	3
4	1	3	19	1	1	5	7	7	4	7	7	4	4	1	4	1	7	3	5	3	3	5	3	5	3	3	1	4	4	5	2	5	1	1	5	1	5	5	5	5	5	5	1	5	1	5	1	5	1
4	1	3	18	0	1	7	3	7	1	7	7	3	6	2	5	3	3	4	3	4	4	4	4	5	4	4	5	4	4	2	4	3	4	5	5	5	3	5	2	5	3	5	1	5	1	5	2	5	1
4	1	3	19	0	1	3	4	4	4	2	2	1	4	1	2	1	4	4	5	3	3	4	3	3	3	2	1	2	4	2	1	4	2	1	2	1	4	4	1	3	5	3	1	1	5	3	5	4	2
4	1	3	19	0	1	2	2	7	2	4	7	5	2	3	4	6	3	2	4	3	3	1	4	3	3	1	2	5	4	2	3	3	2	2	5	3	4	3	3	3	3	5	1	4	3	3	2	5	1
4	1	3	18	0	1	7	5	5	4	3	3	1	2	6	7	5	7	4	5	4	2	3	4	2	2	1	1	4	5	3	2	5	1	1	3	1	1	4	5	5	3	5	1	3	3	3	4	5	1
4	1	3	21	1	1	4	4	6	3	3	4	2	2	2	4	2	4	4	2	5	2	1	4	4	4	2	3	4	2	2	4	5	2	2	4	2	2	4	3	4	3	1	3	4	1	3	2	4	2
4	1	3	18	0	1	5	5	7	4	4	7	4	7	1	5	1	4	3	5	1	3	5	3	5	1	3	3	5	3	1	1	4	5	3	4	2	5	1	4	4	1	5	1	4	2	4	3	5	1
4	1	3	19	1	1	7	6	6	4	4	5	4	6	2	5	3	2	2	4	5	3	4	2	2	5	4	2	3	3	4	2	3	4	4	4	2	3	4	5	3	4	4	2	5	3	5	5	3	2
4	1	3	18	0	1	3	3	5	6	5	3	3	3	1	3	3	5	3	5	4	4	4	4	2	4	3	3	4	2	2	3	5	3	2	4	1	2	4	4	3	5	4	1	4	1	3	4	4	1
4	1	3	18	1	1	5	7	7	5	4	7	5	5	7	7	1	7	5	5	5	5	5	3	3	5	5	5	3	5	3	4	3	3	4	5	5	5	3	3	5	5	3	1	5	1	5	1	5	1
4	1	3	18	0	1	5	7	7	5	7	7	3	4	1	6	3	7	2	5	1	5	4	4	4	1	4	4	4	5	2	1	5	4	1	5	2	4	1	4	5	5	4	1	4	5	4	1	4	4
4	1	3	18	0	1	3	4	7	4	4	5	6	6	4	4	6	5	3	3	2	3	2	2	3	3	1	1	3	4	3	2	4	3	4	4	3	3	3	3	5	5	5	1	5	5	1	5	1	1
4	1	3	18	0	1	2	2	5	2	2	4	1	5	2	4	2	4	2	4	4	3	4	4	4	1	1	2	3	4	2	2	5	1	1	5	1	5	4	2	3	3	4	2	4	2	3	5	3	2
4	1	3	21	1	1	2	5	5	2	3	4	3	4	2	4	3	3	3	5	3	3	4	3	2	3	4	1	4	5	3	2	3	3	3	2	2	3	2	4	3	4	5	3	4	2	3	2	5	1
4	1	3	21	1	1	5	4	7	6	4	3	1	5	7	5	2	1	4	5	5	4	4	5	4	4	1	1	3	1	2	4	4	2	2	4	4	5	1	2	3	3	5	1	5	2	2	5	3	1
4	1	3	19	0	1	7	3	3	3	2	4	1	4	1	4	1	3	3	2	4	3	3	3	3	3	2	3	3	3	3	3	3	3	3	3	4	4	5	5	5	3	5	1	5	3	3	1	1	1
4	1	3	18	1	1	3	4	5	6	4	4	5	3	6	2	3	7	3	4	2	4	5	3	2	4	5	3	5	5	2	2	3	3	3	3	3	4	5	5	5	3	4	4	4	3	5	4	1	4
4	1	3	19	1	1	3	3	5	4	4	5	4	3	6	5	3	5	4	5	3	4	5	4	3	3	4	1		4	3	3	4	3	4	5	4	4	4	3	3	4	2	3	4	4	4	3	3	3
4	1	3	18	0	1	4	1	6	3	7	5	1	7	4	1	1	1	2	5	5	3	5	5		5	1	2	2	4	5	3	4	3	3	5	4	5	4	4	3	4	5	3	5	2	5	1	5	1
4	1	3	19	1	1	3	6	5	7	7	5	6	5	5	3	5	6	2	5		3	3	4	4		2	4	4	2	1		5	2		1	2	4	2	2	2	5	3	3	3	1	4	3	3	3
4	1	3	18	0	1	4	4	5	2	5	5	4	5	4	4	1	3	3	4	1	2	2	2	3	1	2	2	3	2	2	1	4	1	2	3	2	4	2	3	3	4	3	2	4	3	2	3	3	2
4	1	3	19	1	1	4	2	6	1	5	7	2	5	1	6	2	1	4	3	1	3	4	3	2	3	2	4	4	4	3	3	4	2	4	5	3	4	5	3	5	4	5	1	5	4	4	4	5	1
4	1	3	19	0	1	7	4	6	5	6	6	3	6	1	7	3	1	3	4	4	4	5	4	3	4	2	4	5	4	3	5	2	4	5	5	5	4	4	3	4	3	5	2	5	2	4	2	5	1
4	1	3	18	0	1	4	2	6	3	2	4	1	4	2	4	2	4	3	4	4	2	4	4	3	4	2	2	3	2	3	2	3	1	2	5	3	3	4	2	3	3	2	1	2	3	2	1	2	1
4	1	3	18	0	1	3	6	5	2	6	7	4	3	1	5	2	4	4	5	4	3	4	3	3	5	3	3	2	4	3	3	4	3	1	4	2	4	5	3	4	4	4	1	4	3	2	2	5	3
4	1	3	18	0	1	7	6	7	5	7	7	7	7	6	7	6	7	1	5	5	3	1	3	4	5	4	3	4	5	2	5	5	2	5	5	2	5	4	3	5	3	5	1	5	3	4	2	5	1
4	1	3	18	0	1	6	5	7	7	7	6	3	5	1	4	4	2	3	4	2	2	1	3	3	2	3	2	2	4	3	2	4	1	1	2	3	5	4	3	4	3	5	1	3	3	5	2	5	1
4	1	3	19	0	1	6	4	6	4	5	5	4	6	2	4	2	2	3	4	3	2	2	3	3	4	2	2	3	3	2	2	2	1	2	4	3	3	2	3	5	4	4	1	4	4	5	1	4	1
4	1	3	18	0	1	4	5	7	2	6	5	5	5	3	3	3	3	3	5	1	3	5	2	3	1	1	1	5	2	2	1	4	1	1	5	2	5	2	4	5	2	2	4	4	4	5	2	4	2
4	1	3		0	1	3	5	7	6	7	5	4	6	3	4	3	7	3	5		4	5	3	3		1	2	4	3	2		5	2	2	4	3	5		3	3	4	3	1	4	4	5	4	5	1
4	1	3	18	0	1	5	4	5	3	5	3	3	5	4	4	2	2	2	4	4	2	3	2	2	3	4	1	3	3	2	1	4	1	1	2		1	3	3	4	3	5	1	2	4	2	4	4	1
4	1	3	18	0	1	7	3	7	2	6	7	2	6	5	6	3	3	5	4	3	4	5	4	4	4	3	2	4	2	3	4	5	3	2	4	2	4	3	5	3	4	4	2	4	4	4	2	4	2
4	1	3	18	0	1	3	4	6	5	6	6	3	6	1	4	4	5	3	5	1	2	3	4	3	2	4	4	3	3	3	1	2	3	3	5	3	3	3	4	3	3	4	2	3	3	3	4	5	1
4	1	3	21	0	1	4	6	4	4	3	6	4	4	2	2	4	7	3	5	1	4	5	5	4	2	4	2	3	3	4	1	4	2	1	1	2	3	1	1	3	5	2	3	4	1	4	2	2	5
4	1	3	19	0	1	6	2	7	5	6	7	5	6	2	6	3	2	4	3	3	3	4	4	3	3	2	4	4	4	4	3	3		3	4	4	4	4	3	4	4	4	1	5	2	5	2	3	2
4	1	3	20	0	1	6	6	6	2	6	6	3	4	1	3	1	3	3	4	4	2	4	3	3	4	1	3	3	5	4	4	5	2	3	4	4	5	4	1	4	4	1	1	1	2	3	1	1	4
4	1	3	18	1	1	5	3	5	2	4	4	2	5	2	5	2	5	3	4	2	2	4		3	2	3	1	2	4	3	2	4	2	2	2	2	4	3	3	3	4	4	1	4	2	4	2	4	2
4	1	3	18	0	1	4	1	6	1	3	4	2	4	2	2	1	1	2	5			4	1	4		3	2	4	3	2	3	2		2	4	3		3	3	4	2	4	1	5	1	4	2	5	1
4	1	3	18	0	1	5	2	6	2	4	6	2	6	2	6	3	2	3	2	4	3	4	4	3	4	2	1	3	2	1	3	2	1	2	4	3	2	3	1	5	4	5	1	5	4	5	1	5	1
4	1	3	19	0	1	3	6	4	6	5	7	2	4	1	3	3	2	1	4	2	2	1	2	3	2	2	1	1	5	2	1	5	1	1	4	1	2	5	5	2	5	3	3	5	1	2	5	5	1
4	1	3	18	0	1	6		7	4	5	4	4	6	4	4	1	7	4	5	2	4	4	2	2	2	5	2	3	4	3	3	5	2	1	2	2	5		5	5	4	5	1	5	2	5	1	5	1
4	1	3	19	0	2	3	4	6	2	2	7	2	5	1	3	2	5	4	5	4	3	4	4	3	3	3	2	2	3	4	3	5	3	2	4	2	4	1	2	4	3	3	4	4	4	3	3	4	2
4	1	3	25	0	2	4	7	7	6	4	6	3	4	7	4	3	7	3	5	2	1	2	4	4	1	2	3	3	4	3	1	4	2	3	4	2	5	1	4	3	4	2	3	5	2	2	3	3	1
4	1	3	21	0	2	5	3	5	3	3	5	2	4	5	4	2	4	2	4	3	2	2	4	4	3	2	2	3	5	2	2	4	2	4	4	3	3	1	5	4	2	5	1	5	1	5	4	4	1
4	1	3	19	0	2	4	5	6	4	3	5	2	4	1	4	4	3	3	4	4	3	4	2	2	4	3	2	4	5	4	4	5	2	4	4	3	4	2	4	3	5	4	1	4	3	3	3	4	1
4	1	3	19	0	2	3	4	6	3	3	6	3	7	3	5	1	4	3	4		3	3	2	3		2	3	2	2	2		3	2	2	2	3	2	4	1	4	3	4	1	4	4	3	3	4	2
4	1	3	21	1	2	6	3	6	3	6	6	3	7	2	7	1	1	4	2	3	4	5	4	4	1	1	4	4	3	1	2	3	3	4	4	5	3	4	3	4	3	5	1	4	1	5	3	4	1
4	1	3	20	0	2	4	4	5	6	6	6	5	4	6	5	4	6	4	5	3	3	5	4	3	3	3	4	4	4	4	4	4	3	4	4	3	4	4	3	4	3	3	3	4	3	5	1	4	3
4	1	3	20	0	2	4	3	5	3	5	4	2	3	3	3	3	1	4	4	3	3	4	3	2	2	2	3	3	4	2	3	4	3	2	4	2	4	2	4	4	3	5	1	4	4	4	2	5	1
4	1	3	19	0	2	4	2	7	1	6	6	3	6	1	6	1	4	4	2	2	4	5	5	4	3	1	4	4	3	1	2	3	2	1	3	4	2	2	1	4	2	5	1	4	1	5	1	5	1
4	1	3	19	1	2	4	5	7	5	7	5	2	4	6	4	4	5	4	5	4	3	4	4	4	3	3	3	5	5	4	3	5	3	2	5	4	5	5	5	3	5	4	1	5	1	4	2	5	1
4	1	3	20	0	2	4	6	5	5	3	4	4	4	2	5	3	3	4	3	5	4	5	4	4	4	3	4	5	4	1	4	3	2	2	3	4	3	3	3	5	4	5	1	4	2	3	1	5	1
4	1	3	21	1	2	5	5	7	5	6	6	2	6	4	5	3	6	4	5	5	4	4	4	4	5	4	3	4	4	2	5	5	3	4	5	3	5	5	5	3	4	4	2	4	2	4	1	4	1
4	1	3	19	0	2	4	4	6	2	4	5	4	4	1	4	4	1	4	4	3	4	5	3	4	4	2	4	3	1	2	3	2	1	4	5	4	1	4	1	4	3	4	1	4	1	3	3	4	1
4	1	3	21	0	2	2	3	6	6	3	6	1	3	5	2	1	3	4	5	4	2	3	3	2	1	3	4	3	4	3	1	5	2	1	4	2	4	3	5	4	2	4	1	5	2	5	3	4	1
4	1	3	22	1	2	3	2	4	1	4	6	5	6	2	6	2	5	1	3	4	3	5	3	4	3	2	3	2	4	3	4	4	2	1	4	3	4	4	5	1	5	3	1	5	2	2	3	4	1
4	1	3	19	0	2	6	3	6	3	6	6	2	6	2	6	2	2	5	3	2	2	4	4	5	1		4	4	2	1	1	3	2	3	2	4	2	2	1	2	1	5	1	5	1	4	2	5	1
4	1	3	19	0	2	3	4	4	2	3	5	2	2	2	3	4	5	2	4		3	4	3	4		2	3	4	2	2		4	3	2	1	2	4	3	3	3	3	2	3	2	2	2	3	2	4
4	1	3	19	0	2	2	6	3	2	2	3	1	3	1	1	2	6	2	1	1	2	1	2	4	2	3	3	2	1	5	3	5	2	1	2	2	5	1	5	1	3	5	1	1	5	2	5	4	2
4	1	3	21	0	2	4	3	6	5	5	5	3	5	3	4	5	5	4	5	4	4	5	5	4	4	2	3	4	3	3	4	3	3	3	3	3	3	2	3	3	4	3	2	4	4	4	3	3	3
4	1	3	20	1	2	6	4	5	4	5	6	5	5	6	6	4	6	4	5	4	4	4	3	3	2	2	2	3	3	3	4	3	3	2	5	4	5	3	3	4	4	5	1	5	1	4	3	4	1
4	1	3	20	0	2	6	4	6	3	7	7	6	6	7	6	3	4	5	4	1	3	4	4	4	1	2	4	4	3	4	1	4	4	3	3	4	4	3	3	5	4	4		1	3	3	1	5	1
4	1	3	19	0	2	4	6	4	6	3	6	3	5	4	4	3	7	3	5	4	4	4	3	3	4	3	3	3	3	3	4	4	3	3	4	5	5	4	5	4	4	5	2	4	4	3	5	5	1
4	1	3	19	1	2	5	2	6	4	4	5	1	4	2	4	1	1	4	4	2	3	5	4	4	4	4	5	5	4	2	3	4	3	5	1	4	2	5	4	3	4	4	1	4	2	4	3	5	1
4	1	3	20	0	2	6	3	6	2	6	6	2	5	2	5	3	2	3	4	4	4	4	4	4	3	3	3	4	3	4	4	4	3	1	3	3	5	4	3	4	4	5	1	4	2	4	1	4	1
4	1	3	20	0	2	2	5	4	5	4	5	3	3	2	2	2	3	3	4	4	3	3	2	2	3	2	3	3	3	4	3	5	3	2	2	3	3	2	5	2	4	4	3	3	3	2	3	5	1
4	1	3	20	1	2	4	5	6	5	5	6	5	5	6	5	4	5	3	5	2	2	4	3	4	2	3	2	4	3	3	3	5	3	2	4	3	3	4	2	2	4	5	3	5	3	3	3	5	2
4	1	3	19	0	2	4	3	6	1	4	5	4	4	1	3	1	7	4	5	4	3	4	3	3		3	3	3	3	3		5	2	2	2	2	4	4	4	2	5	3	1	3	3	2	4	3	3
4	1	3	19	0	2	5	3	6	5	5	5	4	5	4	6	2	2	4	3	4	4	5	5	4	3	2	4	4	4	2	3	3	2	3	3	4	4	4	2	4	3	5	2	4	2	5	2	5	1
4	1	3	21	1	2	3	6	4	2	1	1	1	3	1	3	1	6	3	4	3	2	2	3	3	2	1	3	1	2	3	3	5	2	4	3	1	5	2	5	2	5	5	1	3	4	2	4	5	1
4	1	3	19	0	2	6	5	5	4	2	6	1	6	5	5	4	3	5	5	1	3	5	5	5	1	3	5	4	1	1	1	4		1	4	2	4	1	3	5	3	5	1	5	1	4	1	5	1
4	1	3	23	1	2	4	3	5	3	4	4	3	4	2	3	1	1	3	4	4	3	3	2	3	3	3	3	4	2	3	4	4	2	2	4	4	3	4	3	3	4	5	3	5	3	3	4	4	1
4	1	3	19	0	2	6	5	7	6	5	7	5	6	4	6	6	4	2	2	3	4	2	2	3	4	2	2	3	3	3	4	4	2	3	4	3	3	4	2	4	3	2	2	4	2	4	1	2	2
4	1	3	18	0	2	2	3	3	3	4	4	2	5	4	4	1	5	4	2	2	4	5	3	3	2	2	4	3	3	2		5	2	1	4	1	2	2	3	3	5	5	1	4	2	5	4	5	4
4	1	3	21	1	2	4	6	5	1	1	5	1	5	7	4	1	5	2	3	4	3	4	2	2	2	4	2	2	5	2	2	5	3	2	4	3	5	4	5	3	3	4	1	5	1	5	5	3	1
4	1	3	19	1	2	5	3	4	4	5	5	3	6	3	6	3	4	4	2	4	3	3	5	4	3	3	4	4	2	2	4	4	3	4	3	4	4	4	2	4	3	4	1	5	2	4	2	4	4
4	1	3	19	1	2	4	4	6	7	5	6	4	5	6	5	4	7	1	5	2	3	4	3	3	2	2	2	4	5	3	2	5	2	1	3	1	5	1	5	3	4	4	1	4	3	3	5	5	2
4	1	3	20	0	2	4	3	6	4	6	6	3	4	2	5	4	4	3	4	4	3	4	4	4	4	3	4	4	3	3	4	4	3	2	4	2	2	3	4	3	2	3	2	4	3	4	2	4	2
4	1	3	19	0	2	6	4	7	6	6	7	5	6	3	6	4	4	4	3	3	4	4	4	4	3	5	4	3	2	3	2	4	4	3	3	3	3	3	3	5	2	5	1	5	2	5	2	5	2
4	1	3	19	1	2	6	7	7	6	6	7	7	5	7	6	6	5	4	4	4	4	5	4	4	4	3	4	5	4	3	4	5	4	4	5	4	5	4	4		2	3	1	4	2	5	1	4	2
4	1	3	20	1	2	6	3	6	3	7	5	1	6	1	6	2	3	5	4	4	4	5	5	5	3	3	4	5	4	1	3		3	4	5	4	3	2	3	4	1	4	4	5	2	5	1	5	4
4	1	3	20	1	2	7	2	4	2	4	4	4	5	2	6	2	3	3	3	3	2	4	4	4	2	2	3	3	3	3	2	4	2	2	4	2	2	3	2	4	4	3	2	4	2	3	2	3	2
4	1	3	20	1	2	5	6	6	3	3	6	3	6	1	6	2	2	2	4	4	3	2	2	3	3	3	3	3	2	1	2	4	2	2	4	3	4	4	3	4	5	5	1	4	2	4	2	4	1
4	1	3	19	1	2	1	6	5	6	2	6	1	1	1	1	2	7	3	5	4	3	3	1	2	2	2	1	2	4	4	1	5	1	1	1	1	5	1	5	2	5	5	1	1	5	2	5	5	1
4	1	3	20	0	2	4	5	6	3	1	4	1	3	2	3	2	7	2	5	2	2	3	4	4	2	3	3	3	1	4	1	4	2	1	3	2	4	3	4	2	4	4	1	3	3	2	4	3	1
4	1	3	20	0	2	4	6	5	3	3	4	2	2	3	1	1	2	2	4	3	2	5	3	3	4	2	2	3	2	3	2	4	2	2	3	2	4	2	4	3	4	2	5	1	5	2	4	1	5
4	1	3	19	1	2	6	3	7	1	6	6	1	6	1	6	1	1	2	4	3	2	5	4	3	3	2	4	5	3	1	3	4	2	1	4	3	4	1	4	5	2	4	1	4	1	3	1	5	1
4	1	3	18	1	2	3	6	7	1	3	2	1	2	1	2	1	5	1	3	4	1	3	3	2	2	3	2	2	5	2	1	5	2	1	3	3	4	2	5	3	5	5	1	5	4	3	3	5	1
4	1	3	20	1	2	5	5	7	2	6	3	1	3	2	4	1	1	4	5	4	5	5	4	4	3	4	4	4	5	4	3	5	3	3	3	2	5	3	4	5	5	2	1	3	4	2	5	3	3
4	1	3	20	0	2	4	7	5	6	6	5	5	5	5	6	6	6	3	5	3	4	4	3	3	3	3	4	3	3	3	3	5	3	3	3	3	4	4	4	4	3	4	2	4	2	4	4	4	1
4	1	3	19	0	2	7	4	7	6	5	6	4	6	1	7	3	3	4	4	1	2	4	4	4	3	2	3	3	1	3	2	4	2	4	5	3	5	4	3	5	2	5	1	4	1	4	1	5	1
4	1	3	21	1	2	5	5	5	4	4	6	3	5	4	5	4	2	4	4	4	4	3	4	4	4	4	4	4	4	4	4	4	4	4	4	4	4	4	4	4	3	4	2	4	3	4	2	3	3
4	1	3	19	1	2	5	3	6	4	6	6	3	6	6	4	4	3	4	4	5	2	5	4	4	4	1	4	3	3	1	2	4	3	2	4	2	3	4	3	4	3	4	1	5	4	4	2	3
4	1	3	21	0	2	2	6	2	2	2	5	2	2	1	3	1	7	2	5	4	4	2	3	1	1	3	1	3	4	2	3	1	1	1	1	4	4	1	5	2	5	2	3	5	4	5	5	4	3
4	1	3	19	0	2	4	4	6	3	5	6	5	4	2	4	2	4	3	5	3	3	5	4	5	3	2	2	4	4	3	3	5	2	1	4	2	2	4	1	2	4	5	1	3	3	3	2	5	1
4	1	3	20	1	3	3	6	6	3	4	4	5	4	3	4	3	5	2	4	2	3	4	3	3	2	1	2	4	3	2	2	4	2	2	3	2	3	1	1	2	3	3	2	4	1	5	3	2	4
4	1	3	20	0	3	5	3	6	1	5	6	2	4	1	4	2	1	3	5	4	3	4	3		4	3	3	4	4	2	4	4	2	2	4	2	4	4	4	4	4	4	2	4		4	4	5	2
4	1	3	22	0	3	2	4	4	4	3	2	2	3	3	3	1	4	2	4	2	3	4	3	3	2	2	4	3	4	2	1	4	2	2	1	1	5	3	4	2	5	2	2	4	3	2	4	3	2
4	1	3	23	0	3	4	2	6	1	5	4	1	6	1	5	2	1	3	4	2	2	3	2	3	2	3	1	2	3	4	2	2	1	1	2	2	4	2	5	2	4	4	1	5	1	5	3	4	1
4	1	3	23	0	3	4	3	6	1	3	5	1	4	1	5	1	1	4	5	5	4	4	4	4	4	4	3	3	3	2	4	5	4	2	5	2	5	4	5	2	4	5	1	4	4	3	4	5	1
4	1	3	20	0	3	4	5	4	2	3	4	2	4	1	4	1	1	4	4	3	4	4	3	4	2	2	4	4	3	1	2	4	2	1	4	3	3	4	3	2	5	4	1	4	3	3	4	5	2
4	1	3	20	1	3	5	2	7	2	5	6	1	5	2	5	3	2	4	4	2	2	4	3	3	3	3	3	4	3	2	3	3	4	3	4	4	3	4	2	4	3	4	1	5	1	4	2	4	1
4	1	3	21	1	3	2	2	3	1	4	5	1	3	1	4	1	7	2	3	2	2	4	3	2	3	2	4	3	3	1	2	3	2	2	2	2	2	3	2	3	4	5	1	3	2	2	3	5	1
4	1	3	24	0	3	4	6	5	3	2	4	2	4	1	4	2	3	2	4	2	1	1	2	2	4	3	1	2	3	4	4	3	1	1	4	1	2	4	5	2	3	5	1	4	3	4	2	5	1
4	1	3	20	0	3	3	4	5	2	4	5	2	4	1	3	2	1	2	3	1	2	4	2	3	1	2	1	3	2	4	1	4	2	2	4	2	5	2	3	3	3	2	4	3	5	3	2	3	3
4	1	3	21	0	3	3	4	5	3	4	6	3	4	4	3	2	3	4	4	3	2	3	4	3	3	2	4	2	3	3	3	4	2	3	5	3	4	4	3	3	4	4	3	3	4	4	2	4	2
4	1	3	20	1	3	5	6	5	3	4	5	3	5	2	3	2	4	4	5	3	3	3	4	4	3	2	1	3	3	2	2	5	2	2	2	3	5	5	4	4	3	4	2	4	2	3	4	3	3
4	1	3	20	0	3	5	2	7	2	5	4	2	6	2	5	3	4	4	4	2	2	2	3	4	2	3	3	3	2	4	2	4	2	2	5	2	2	4	3	4	2	4	2	5	2	4	2	4	2
4	1	3	24	1	3	5	5	7	4	5	5	2	5	3	5		2	4	4	3	5	5	3	4	3	2	3	4	3		3	4	2	2	4	3	4	2	4	5	2	5	1	5	1	4	1	5	1
4	1	3	21	0	3	3	4	6	3	2	2	4	4	2	3	2	4	4	4	3	3	2	3	3	2	3	4	2	3	3	2	4	2	2	3	3	4	4	2	3	2	4	2	4	2	4	3	5	2
4	1	3	22		3	5	4	6	5	6	4	2	5	2	4	3	5	4	5	2	5	4	3	4	2	3	4	4	5	3	2	5	3	3	5	3	3	3	5	4	4	5	1	5	3	3	3	5	2
4	1	3	20	1	3	2	4	5	3		3	4	5	3	2	4	3	3	2	4	3	4	4	4	3	3	2	3	4	2	3	4	2	2	4	1	3	4	3	2	4	3	2	4	2	3	2	4	2
4	1	3	22	0	3	3	6	6	2	7	7	2	5	1	3	4	7	4	5	3	5	4	5	5	3	2	4	4	5	1	3	5	3	1	4	3	4	5	3	4	5	4	4	5	2	4	3	5	1
4	1	3	23	1	3	1	5	7	2	2	3	2	4	5	4	1	7	4	5	3	1	1	4	4	3	2	5	3	3	2	4	5	5	5	5	4	3	4	3	3	3	3	3	5	2	4	4	3	2
4	1	3	20	1	3	4	4	7	5	6	5	4	4	6	5	5	5	4	5	1	5	4	5	4	1	3	3	4	5	4	1	5	2	1	1	1	1	1	4	3	3	3	3	4	3	4	2	5	2
4	1	3	20	1	3	2	2	2	3	3	5	2	6	1	2	1	3	2	1	3	4	5	5	4	3	2	4	5	2	2	4	4	3	2	5	4	3	3	2	3	4	4	1	5	2	2	2	5	1
4	1	3	23		3	3	3	6	4	5	6	5	4	3	2	1	3	2	3	3	4	4	3	3	5	2	3	3	1	3	4	5	2	1	3	4	5	5	2	5	4	5	1	5	2	4	3	3
4	1	3	23	0	3	3	3	5	3	1	2	1	4	3	2	1	7	2	5	1	2	2	2	2	1	4	3	2	5	3	2	5	2	1	2	3	4	2	4	1	3	5	5	5	1	5	3	5	1
4	1	3	20	0	3	4	3	6	2	4	4	2	6	2	4	1	5	5	4	2	4	5	4	4	4	5	5	5	4	1	4	4	5	3	5	4	3	2	2	3	3	4	2	5	1	4	1	5	1
4	1	3	20	1	3	5	3	6	4	6	6	1	6	1	5	4	1	5	4	4	5	5	5	4	4	2	4	4	2	1	4	3	4	4	5	5	5	4	2	5	3	5	1	4	2	5	1	5	1
4	1	3	21	1	3	3	5	5	1	3	2	1	4	1	2	1	7	3	4	5	2	5	4	3	4	3	4	4	5	2	3	4	1	3	2	3	3	2	4	2	3	2	2	5	2	4	3	3	2
4	1	3	20	0	3	5	3	5	3	4	6	2	5	3	6		2	4	3	4	4	5	3	3	4	3	4	4	3	1	3	4	2	2	4	4	2	3	1	5	2	5	1	5	1	5	1	5	1
4	1	3	20	0	3	4	4	5	2	2	4	2	4	2	4	2	4	2	4	1	3	4	4	4	3	2	3	3	2	1	3	4	1	1	4	3	4	4	2	3	2	5	1	5	1	2	2	4	1
4	1	3	21	1	3	2	4	5	5	4	6	4	2	2	5	3	5	4	5	5	3	5	5	4	3	3	4	4	2	4	3	5	2	2	4	3	5	2	4	3	4	5	2	5	2	4	4	4	1
4	1	3	20	0	3	4	5	5	3	3	4	3	5	4	4	2	6	4	5	3	2	5	4	3	4	4	5	4	5	2	3	5	3	2	5	3	5	4	4	4	4	5	4	3	3	2	3	4	1
4	1	3	21	0	3	6	5	5	5	5	6	4	5	3	5	5	5	3	4	2	3	5	4	4	2	4	3	4	4	4	2	3	3	3	4	3	3	4	5	3	4	5	2	3	3	4	2	5	1
4	1	3	20	0	3	7	5	6	5	5	6	3	7	6	6	6	5	4	5	3	3	4	4	4	4	3	2	4	5	2	3	5	4	4	5	4	3	4	3	3	4	4	1	4	2	5	2	4	1
4	1	3	21	0	3	4	1	6	1	3	5	3	5	1	4	1	6	4	4	1	2	4	4	3	1	2	4	2	3	2	1	5	3	1	4	3	5	5	3	4	4	4	3	4	5	5	3	4	3
4	1	3	20	1	3	2	4	7	4	4	7	4	3	1	3	1	2	3	2	4	2	2	3	4	4	2	4	5	4	2	4	5	3	2	5	4	4	1	4	3	2	4	1	5	2	5	4	5	1
4	1	3	21	1	3	6	3	6	2	3	5	5	4	2	6	2	3	4	3	4	4	4	4	4	3	3	4	4	3	1	3	4	4	3	2	3	3	4	4	3	4	4	1	4	2	4	3	4	2
4	1	3	22	1	3	5	6	6	1	6	5	1	4	1	3	1	3	4	4	2	3	5	4	4	2	5	5	4	5	1	2	5	4	2	4	2	4	1	5	2	5	5	1	5	1	5	4	5	1
4	1	3	20	0	3	6	6	7	6	5	4	5	6	5	3	2	6	4	4	2	3	4	5	5	3	3	4	4	3	4	3	5	3	2	5	2	4	5	5	3	4	5	2	5	3	5	4	5	1
4	1	3	21	0	3	4	3	7	1	4	7	1	4	1	4	1	5	3	5	5	5	5	4	4	5	3	4	5	4	1	5	5	4	5	5	4	4	5	4	3	2	5	1	5	1	5	1	5	1
4	1	3	20	0	3	1	4	7	5	6	4	4	3	2	2	3	6	4	4	3	3	5	3	4	4	3	2	4	3	2	2	5	1	2	3	2	2	5	4	2	5	5	3	4	4	4	4	4	1
4	1	3	23	0	3	5	7	7	1	6	7	1	3	1	4	1	1	3	5	3	1	2	3	4	1	5	4	1	5	4	4	4	2	1	5	2	5	3	5	1	1	5	1	5	1	5	1	4	1
4	1	3	21	0	3	4	4	4	5	3	2	4	4	4	3	4	5	4	5	4	2	3	3	3	4	3	2	2	4	2	3	4	2	2	2	1	5	3	2	3	3	3	2	3	4	3	3	3	2
4	1	3	21	0	3	4	4	6	3	4	5	2	4	1	3	1	4	4	3	5	2	5	3	4	5	1	5	4	2	2	4	5	1	2	3	2	2	5	4	3	3	3	3	4	3	4	5	3	2
4	1	3	20	1	3	1	5	5	5	2	1	1	4	1	1	1	7	3	4	4	4	5	4	4	4	2	4	3	5	1	4	5	1	1	1	2	2	5	2	2	5	4	1	5	2	1	5	5	1
4	1	3	21	0	3	3	6	6	5	4	6	3	5	1	5	1	3	4	4	1	3	4	3	3	1	3	4	3	2	2	1	5	3	3	3	3	4	2	5	2	3	4	1	5	4	3	2	3	1
4	1	3	22	1	3	5	3	6	3	4	5	5	5	6	6	3	3	4	3	4	2	4	3	3	2	3	3	3	4	4	2	3	3	3	5	4	2	3	3	5	3	4	3	4	2	3	2	3	2
4	1	3	21	1	4	2	4	4	3	5	3	1	5	1	4	1	6	4	2	2		4	3	4	1		3	3	2	3	2	5	3	3	3	1	4	2	4	1	3	5	1	3	5	2	3	5	1
4	1	3	22	1	4	5	4	6		4	7	2	5	3	5	1	2	4	3	4	3	4	5	4	4	1	5	3	2	2	4	5	4	4	4	3	2	3	1	4	3	5	1	4	2	4	3	4	1
4	1	3	21	0	4	5	5	6	6	5	5	4	5	4	5	4	7	4	5	3	3	4	2	3	2	5	3	3	5	3	3		3	3	3	4	2	2	5	3	5	4	3	3	5	2	4	4	2
4	1	3	22	1	4	1	2	4	3	5	4	4	4	7	1	1	7	3	4	4	4	4	2	2	5	3	3	3	4	3	4	4	3	4	2	2	3	4	2	4	3	5	1	5	5	5	5	5	1
4	1	3	23	1	4	3	4	7	3	4	4	2	4	2	4	2	7	3	5	4	4	5	3	4	2	3	5	5	3	1	3	5	3	3	2	2	4	2	3	3	3	5	1	4	1	4	3	5	1
4	1	3	24	1	4	5	4	7	5	4	6	3	4	4	5	4	4	4	5	5	5	4	5	5	4	3	4	5	3	2	4	4	4	2	5	5	5	4	3	4	3	3	1	4	2	2	2	4	1
4	1	3	22	0	4	2	5	5	5	3	4	1	4	1	4	3	7	4	4	4	3	4	2	4	4	4	3	4	2	4	4	5	2	1	4	3	5	2	3	2	5	4	2	4	3	3	3	4	2
4	1	3	24	1	4	1	7	5	1	6	1	3	3	3	3	4	5	3	3	3	3	3	4	4	4	5	4	3	3	5	3	5	2	2	2	2	2	2	2	3	4		3	2	3	3	3		2
4	1	3	25	0	4	2	7	5	5	2	1	1	4	2	5	2	4	4	5	4	3	4	3	4	3	3	3	4	5	3	4	5	2	3	4	3	3	4	4	3	3	3	2	2	5	3	3	4	3
4	1	3	23	0	4	3		4	2	4	3	2	3	2	2	2	4	2	5	4	3	3	2	3	4	3	3	3	4	4	3	5	3	2	2	2	4	1	4	3	5	5	1	2	2	3	4	3	2
4	1	3	23	0	4	3		6	6	7	6	2	3	1	2	1	7	2	5	5	2	4	3	2	2	1	2	2	4	4	2	5	3	2	3	1	5	2	5	3	5	5	1	5	4	3	5	5	1
4	1	3	22	1	4	2	5	6	1	4	4	1	4	1	4	1	3	2	2	2	4	4	2	2	2	2	2	2	2	4	3	5	2	2	3	3	5	1	4	2	4	5	1	5	1	4	3	5	1
4	1	3	24	0	4	2	3	4	4	4	3	3	4	3	2	1	7	2	5	4	3	4	3	3	2	3	2	1	3	3	2	5	2	1	3	1	4	3	3	2	4	4	3	4	4	5	4	5	2
4	1	3	24	1	4	7	3	7	4	7	7	3	6	1	7	5	4	3	5	5	5	4	4	4	5	3	4	4	2	3	5	4	3	3	5	4	3	3	5	5	3	4	1	5	1	5	2	4	2
4	1	3	20	1	4	2	6	5	4	2	6	1	4	1	1	1	7	4	5	4	4	4	3	2	3	4	1	3	5	2	3	5	1	1	2	1	5	1	4	2	5	4	2	1	5	3	4	5	2
4	1	3	20	0	4	2	4	4	6	1	1	1	1	1	1	1	7	2	5	1	2	2	2	2	2	2	2	3	3	3	3	5	3	1	2	2	2	2	2	1	5	3	1	5	4	4	1	5	4
4	1	3	21	0	4	6	3	6	2	5	6	5	6	2	6	2	2	3	4	2	2	3	2	3	2	2	3	3	4	2	3	5	4	3	2	2	3	4	4	4	2	5	2	5	2	5	2	4	2
4	1	3	21	1	4	1	1	1	1	1	1	1	1	1	1	1	7	1	5	4	2	3	3	2	4	2	3	2	5	4	3	5	3	2	4	2	5	2	2	2	5	4	1	5	1	3	4	4	1
4	1	3	21	1	4	4	5	7	6	4	7	4	4	1	4	4	7	5	5	3	5	5	4	5	3	5	5	5	3	2	3	5	3	3	1	1	3	3	4	3	3	4	2	5	2	4	1	5	1
4	1	3	21	1	4	1	5	6		4	5	1	4	1	4	4	7	3	4	3	3	5	5	3	3	5	4	3	5	4	3	5	4	4	3	4	5	3	4	3	5	4	1	4	2	3	4	5	1
4	1	3	21	0	4	2	4	6	4	5	4	2	5	1		1	7	3	5	2	3	3	2	3	3	2	2	3	1	2	2	5	3	2	3	3	3	4	3	1	5	4	1	3	4	5	1	4	1
4	1	3	21	0	4	2	5	4	1	1	5	1	1	1	1	1	7	2	5	4	3	3	3	4	2	2	3	1	4	3	2	5	3	1	3	2	5	5	3	2	5	4	2	4	5	5	5	3	2
4	1	3	23	0	4	7	5	4	2	4	7	1	5	1	3	1	5	3	4	1	4	5	2	4		2	4	5	2	1		5	3	1	4	4	4	5	2	3	4	5	1	4	1	4	3	5	1
4	1	3	21	1	4	1	7	4	3	5	6	1	4	3	1	2	5	2	4	1	2	1	1	3	2	3	4	3	2	2	1	5	2	2	2	4	4	4	2	2	4	5	1	3	3	1	5	5	2
4	1	3	27	0	4	3	2	5	1	4	3	6	5	7	3	1	1	3	5	2	3	4	4	3	4	1	1	2	4	2	2	5	2	1	2	3	3	1	2	4	5	3	2	2	4	3	1	5	1
4	1	3			4													4	4	3	2	2	4	4	1	3	4	4	4	2	2	5	4	4	2	3	3	2	4	4	4	4	2	4	2	3	3	4	2
4	1	3	23	1	4	4	4	6	5	6	4	4	4	4	3	2	3	4	4	2	2	3	1	2	3	1	4	4	1	2	2	5	3	1	3	1	5	4	1	3	4	5	1	5	1	4	3	4	1
4	1	3	22	0	4	4	4	6	2	5	2	2	4	1	3	1	4	3	4	3	4	2	2	3	3	2	2	3	2	3	3	4	3	3	4	3	3	4	2	4	3	5	1	4	1	4	3	4	2
4	1	3	24	0	4	2	6	4	6	3	3	1	2	1	2	1	7	3	5	3	3	4	3	3	3	3	4	4	2	3	3	5	4	3	4	3	4	3	3	1	5	4	1	4	2	4	4	4	1
4	1	3	21	0	4	1	6	4	1	3	3	1	3	1	2	1	6	2	5	1	1	2	2	2	1	3	2	2	4	3	1	5	3		2	3	1	2	5	3	5	4	1	5	3	3	3	4	1
4	1	3	22	0	4	2	7	7	3	4	6	1	4	1	2	2	2	4	5	5	4	5	3	4	2	2	4	4	3	1	1	4	2	1	5	3	3	2	2	3	2	5	1	5	1	4	1	5	1
4	1	3	22	0	4	4	3	6	4	5	5	3	4	2	4	2	6	4	4	1	3	2	2	4	2	2	3	3	1	4	2	5	3	4	3	4	3	1	4	1	4	3	1	4	2	3	1	5	1
4	1	3	22	0	4	2	5	7	7	6	6	1	3	1	2	3	7	4	5	3	2	5	4	3	3	2	5	4	3	1	2	5	2	4	2	1	5	1	4	2	5	5	3	4	3	5	5	5	1
4	1	3	22	0	4	4	5	5	2	5	4	1	5	1	6	1	4	2	4	3	3	3	4	4	3	2	4	3	4	2	5	5	3	2	4	2	4	4	5	4	3	5	1	4	3	4	3	5	1
4	1	3	22	0	4	1	4	5	4	1	4	1	4	2	4	2	7	3	5	2	4	4	3	3	3	2	2	2	5	3	3	5	3	3	4	4	4	3	4	2	4	5	1	5	4	4	3	4	2
4	1	3	23	0	4	4	2	7	4	4	6	4	5	2	5	1	3	3	5	4	3	4	3	4	4	4	5	4	4	2	4	4	3	3	4	3	4	2	5	2	4	5	1	4	3	4	3	4	1
4	1	3	22	0	4	3	4	4	2	3	3	1	2	2	2	1	5	2	5		3	2	3	2	2	4	1	3	5	3	1	5	2	1	2	3	2	2	4	3	4	5	1	4	2	2	4	5	1
4	1	3	23	1	4	2	5	3	4	4	1	3	2	1	1	1	6	2	4	2	3	3	2	3	5	4	1	3	4	3	4	5	3	2	5	4	4	1	4	3	5	5	1	5	1	2	3	5	1
4	1	3	23	0	4	3	4	6	1	6	6	5	4	7	3	5	2	4	5	2	3	5	4	3	3	3	3	4	3	3	3	5	3	1	1	1	5	3	3	3	5	4	4	4	4	2	2	3	1
4	1	3	23	0	4	7	3	5	4	4	4	2	4	1	7	4	4	3	3	3	2	2	2	2	3	3	3	2	2	4	3	3	3	2	3	3	3	4	3	3	2	4	1	5	1	5	3	5	1
4	1	3	26	0	4	1	4	5	2	4	1	2	4	1	1	3	6	2	4	3	3	2	3	3	4	2	3	3	4	3	2	5	2	1	4	2	4	2	4	2	4	5	1	4	3	3	5	4	1
4	1	3	23	0	4	1	6	6	4	5	3	4	5	2	3	2	5	4	4	3	3	2	2	3	2	4	2	2	4	2	3	5	2	1	2	3	4	2	5	3	5	5	2	5	1	4	3	5	1
4	1	3	23	1	4	1	2	7	5	4	6	3	7	1	4	2	7	4	5	3	4	4	2	3	4	1	3	4	5	1	4	4	2	1	4	4	3	4	5	4	4	5	1	5	1	4	3	5	1
4	1	3	24	0	4	3	6	4	5	4	4	3	3	1	3	3	5	3	5	3	3	3	4	3	3	3	2	3	5	3	4	5	3	2	4	2	3	4	3	2	5	4	1	5	2	3	3	5	1
4	1	3	21	1	4	1		3	4	2	1	1	1	4	1	1	4	2	5	1	1	3	2	3	1	3	2	2	3	4	1	5	2	2	1	1	5	2	4	1	5	3	3	5	2	3	5	3	2
4	1	3	23	1	4	1	6	5	5	4	7	5	6	3	4	3	6	3	4	4	2	1	3	3	3	2	4	5	2	3	3	5	3	1	3	3	5	1	1	3	3	2	2	3	3	4	4	4	3
4	1	3	24	0	4	4	4	7	3	4	4	1	4	1	4	1	1	3	4	3	3	4	3	3	1	3	3	3	4	3	1	4	3	2	1	3	4	1	3	2	3	5	1	4	2	4	3	5	1
4	1	3	22	1	4	4	3	6	2	5	7	1	4	1	5	1	1	4	2	1	3	4	3	3	1	2	4	4	3	2	1	5	2	1	3	3	2	1	2	3	5	4	1	5	2	3	4	5	2
4	1	3	24	0	4	3	3	3	4	3	3	2	1	1	1	1	7	2	5	4	4	4	3	2	4	2	2	4	1	3	3	5	4	2	4	2	5	4	3	2	4	4	2	4	1	3	3	4	1
4	1	3	25	1	5	5	5	5	4	4	2	2	5	1	2	1	7	3	2		3	2	1	1	4	4	2	3	4	3	3	3	3	3	3	3	3	3	3	3	4	3	3	5	1	3	3	4	2
4	1	3	25	0	5	1	5	5	4	5	7	4	4	2	4	6	7	2	5	4	4	4	3	3	3	5	3	3	5	4	4	5	5	1	1	1	1	1	1	2	3	5	1	5	1	5	1	5	1
4	1	3	24	1	5	4	2	2	2	5	4	4	5	2	4	2	4	3	3	2	2	1	3	3	3	2	4	4	1	2	3	3	2	2	2	4	3	1	2	3	2	5	1	4	2	4	1	3	2
4	1	3	23	1	5	4	1	7	1	4	6	1	5	1	5	1	1	5	5	5	5	5	5	5	4	3	5	5	3	1	5	5	5	3	4	4	4	3	3	4	4	4	1	5	1	5	1	4	2
4	1	3	24	1	5	2	3	3	1	2	5	1	3	1	3	1	3	3	4	4	4	4	4	4	2	2	4	3	3	2	1	4	2	3	1	4	2	1	2	2	4	4	2	5	4	2	4	3	2
4	1	3	25	1	5	3	6	4	5	2	3	1	5	1	2	2	6	3	5	3	2	3	4	4	4	2	4	4	1	1	4	5	3	2	4	3	3	4	3	4	5	5	1	3	4	5	4	5	1
4	1	3	24	0	5	3	5	4	5	4	5	1	5	1	4	2	3	3	5	2	2	3	3	3	3	3	4	4	4	2	3	5	3	4	4	1	4	2	3	2	4	3	3	4	2	4	2	3	1
4	1	3	26	1	5	2	4	7	6	3	4	2	5	2	2	2	4	4	5	4	4	5	5	4	4	2	2	4	4	1	4	5	2	1	4	2	2	5	4	2	4	4	1	5	3	4	4	4	1
4	1	3	25	1	5	3	2	5	1	2	4	2	4	1	3	1	5	4	5	1	4	4	3	3	1	3	2	3	1	4	1	4	3	2	4	3	3	2	2	2	4	4	2	4	4	2	2	3	2
4	1	3	25	0	5	1	7	4	7	4	5	4	1	2	1	2	7	3	5	2	2	3	3	3	2	3	2	3	3	4	2	5	3	1	5	1	5	3	4	1	5	4	1	5	1	5	5	5	1
4	1	3	23	1	5	1	5	4	6	3	2	3	6	3	1	4	7	2	5	3	4	5	3	4	3	3	4	5	4	2	3	5	2	2	4	4	5	1	4	3	4	1	3	4	4	4	3	2	1
4	1	3	23	1	5	2	3	5	3	2	5	1	1	1	1	1	3	2	5	1	1	2	2	2	1	3	1	2	1	2	1	5	3	1	5	3	5	1	2	2	3	1	3	5	1	5	4	4	4
4	1	3	24	1	5	4	5	7	4	5	5	3	5	4	4	2	6	3	4	3	2	3	2	3	2	3	2	2	4	3	1	4	2	2	4	2	3	2	2	3	4	2	3	5	4	3	4	3	4
4	1	3	26	1	5	3	1	2	1	3	6	1	5	1	3	1	1	2	2	5	3	2	3	3	2	2	2	2	2	2	4	5	4	1	4	3	2	2	4	5	3	5	1	5	1	5	1	5	2
4	1	3	25	0	5	3	4	6	2	5	4	3	4	3	4	3	4	3	4	3	2	3	2	2	2	3	2	3	2	2	2	4	3	2	3	2	3	3	3	3	2	5	1	4	2	4	2	5	1
4	1	3	25	1	5	3	5	5	1	2	7	2	4	1	3	1	2	2	5	3	2	3	2	1	3	4	3	3	4	3	3	4	2	1	4	2	5	3	4	2	4	1	1	5	2	3	3	5	1
4	1	3	23	1	5	3	2	6	4	6	3	2	3	1	3	1	5	2	4	2	3	4	3	3	2	3	2	3	4	3	2	5	2	1	4	3	5	3	4	2	5	3	1	4	2	3	1	3	4
4	1	3	24	0	5	2	2	4	2	2	3	1	3	1	3	2	3	4	3	3	3	4	4	3	3	3	3	4	2	2	2	3	3	4	2	3	3	1	2	3	3	5	1	4	2	3	2	5	1
4	1	3	23	0	5	1	4	5	4	3	1	2	2	1	1	1	7	2	4	1	4	4	2	4	1	4	4	4	3	1	1	4	3	1	3	2	4	1	4	2	5	4	1	5	1	3	3	4	1
4	1	3	28	0	5	3	6	6	4	3	3	2	4	1	3	1	3	4	4	1	3	4	3	3	1	3	2	2	2	2	1	4	2	1	2	3	5	1	2	2	5	3	2	5	1	4	3	3	1
4	1	3	22	1	5	2	2	5	1	3	4	2	5	4	4	2	5	4	5	3	3	4	2	3	3	3	4	4	2	2	4	5	3	2	4	4	4	4	2	2	4	4	1	5	2	4	4	3	1
4	1	3	24	0	5	7	6	7	7	5	7	1	7	1	7	5	7	5	5	4	5	5	5	3	4	2	5	5	3	2	4	5	5	5	5	2	5	5	4	5	1	5	1	5	4	5	1	5	1
4	1	3	24	0	5	2	7	3	6	2	1	4	4	1	2	1	7	3	5		2	3	3	3	4	4	3	4	1	2		5	3	2	2	2	5	2	5	3	4	2	3	5	2	3	4	4	3
4	1	3	23	1	5	2	5	5	3	4	3	1	2	1	2	1	5	3	5	2	3	3	2	2	3	3	3	3	3	3	3	5	2	3	2	2	4	2	3	2	4	4	2	3	4	4	4	4	2
4	1	3	25	0	5	5	4	6	4	6	6	3	5	1	7	2	2	3	4	1	3	4	4	4		3	2	3	2	1		4	1	2	4	3	3	4	1	4	4	5	1	5	1	5	1	5	1
4	1	3	24	0	5	5	4	6	3	5	6	2	4	1	4	1	2	4	3	1	4	5	4	5	1	2	5	4	2	3	1	5	4	4	5	2	4	2	3	2	5	5	1	5	2	3	4	5	2
4	1	3	29	1	5	4	4	4	2	1	3	1	3	1	2	1	3	2	4	2	3	2	2	3	4	3	2	3	4	2	3	4	1	1	3	3	5	2	4	1	4	5	1	5	4	4	4	4	1
4	1	3	23	0	5	2	3	4	2	4	2	1	3	3	1	1	1	2	4	3	2	2	2	2	3	3	2	3	3	2	3	5	3	1	3	2	2	4	3	4	5	3	1	3	2	3	2	3	2
4	1	3	24	0	5	1	7	4	4	3	1	3	4	1	3	1	7	2	5	3	2	2	2	2	3	4	2	2	3	2	4	5	1	1	1	1	3	1	4	3	3	4	4	4	3	3	1	3	3
4	1	3	25	1	5	5	4	6	4	4	4	3	4	3	3	1	5	4	4	4	4	5	5	4	2	2	3	4	3	1	2	2	3	3	3	3	2	1	3	3	4	5	1	4	2	4	1	5	1
4	1	3	23	1	5	2	6	5	4	3	3	1	3	1	1	1	7	4	5	3	3	3	3	3	2	3	4	3	4	4	2	5	3	2	2	2	4	2	2	2	5	2	2	2	4	2	3	3	2
4	1	3	22	1	5	2	5	6	5	2	6	1	1	1	1	2	7	2	5	2	2	4	2	2	2	2	1	1	1	4	2	5	2	1	4	1	5	5	2	2	5	5	1	5	1	1	5	5	1
4	1	3	27	1	5	3	2	4	2	5	4	1		1	5	1	6	2	5	4	2	1	2	2	3	2	2	2	3	3	4	5	3	2	1	2	4	3	4	2	5	5	1	5	1	4	3	5	1
4	1	3	28	1	5	3	4	2	1	1	1	1	2	2	2	1	6	2	4	3	2	4	1	3	3	3	3	2	4	2	2	4	2	1	3	3	2	1	3	3	5	3	3	1	3	3	4	2	3
4	1	3	25	1	5	5	4	5	4	6	6	3	5	5	4	3	4	4	4	4	3	4	4	3	3	4	4	3	3	2	4	5	3	3	4	4	4	2	3	3	4	5	1	4	2	4	2	5	1
4	1	3	23	0	5	2	6	6	5	7	4	3	2	2	3	1	6	2	5	4	3	5	2	3	3	1	2	4	2	3	2	5	4	1	5	4	5	3	5	4	5	4	1	4	1	4	1	5	1
4	1	3	27	0	5	1	7	7	1	4	3	1	2	1	2	1	5	4	5	4	2	2	2	2	2	1	2	2	2	3	2	4	2	1	4	1	5	3	2	2	4	5	1	5	2	3	3	4	1
4	1	3	24	0	5	2	2	2	1	2	4	2	3	1	2	1	5	2	3	4	4	2	3	4	2	2	3	4	3	2	1	5	2	1	1	3	2	1	2	3	4	4	2	3	3	3	2	3	2
4	1	3	24	1	5	4	5	2	4	3	3	2	5	7	1	2	6	3	4	4	5	2	3	4	4	2	4	4	2	2	4	5	3	2	4	3	4	4	4	3	4	4	2	5	1	3	3	4	2
4	1	3	28	0	5	4	5	5	6	2	2	3	4	1	4	2	6	4	5	3	2	4	4	4	1	3	4	4	3	3	3	5	2	2	3	3	4	4	4	3	5	4	1	5	1	3	5	4	2
4	1	3	24	0	5	2	3	6	5	4	5	2	4	1	5	2	7	4	5	4	4	4	5	4	5	2	3	5	3	2	4	5	4	4	5	5	5	4	2	4	5	4	2	5	1	3	3	4	4
4	1	3	25	0	5	2	4	3	3	1	2	2	2	1	1	2	3	3	4	2	1	2	3	3	1	3	2	2	3	2	1	4	3	2	1	1	5	1	3	3	4	4	3	3	3	2	3	3	2
4	1	3	28	0	5	2	6	4	1	4	1	1	1	1	1	1	2	1	5	2	3	5	3	4	4	2	1	2	3	3	4	5	1	2	4	3	5	4	4	2	5	3	3	3	3	4	4	5	1
4	1	3	22	1	5	4	5	5	3	3	6	1	5	1	3	2	6	3	5	3	3	3	3	2	2	3	3	3	5	3	3	5	3	3	3	3	4	1	4	2	5	4	2	4	2	2	5	4	1
4	1	3	27	1	5	5	5	7	3	6	7	1	6	1	7	3	1	3	4	5	2	3	4	5	5	3	3	5	3	2	5	4	3	2	5	2	3	5	1	5	3	5	1	5	1	5	2	5	1
4	1	3	26	0	5	4	6	4	4	4	4	3	3	2	3	2	2	2	4	2	2	2	2	1	1	2	1	2	4	4	2	4	1	1	1	2	4	1	4	2	5	5	3	3	3	3	5	5	2
4	1	3	23	0	5	2	5	6	6	5	5	4	7	3	2	3	7	4	5	1	4	4	4	4	1	3	3	2	2	2	1	5	3	1	4	3	5	1	4	3	2	4	2	4	1	5	3	4	1
4	1	3	23	1	6	6	2	4	2	4	5	1	6	1	6	2	3	3	2	3	3	3	3	4	3	2	4	4	2	2	3	3	3	3	2	3	3	4	2	4	3	5	1	4	2	4	4	3	1
4	1	3	24	1	6	4	2	4	1	5	3	1	4	1	4	1	5	2	5	2	4	2	1	2	2	5	3	2	2	2	1	5	1	2	4	2	5	5	5	3	4	5	1	5	1	5	4	5	2
4	1	3	28	1	6	3	4	5	2	2	5	1	4	1	4	3	1	4	4	2	5	5	3	3	3	1	2	2	2	3	3	4	1	2	3	3	2	3	4	3	5	4	1	4	1	4	3	4	1
4	1	3	26	0	6	5	2	5	4	6	6	5	5	3	6	2	1	5	3	5	5	4	3	4	5	4	3	5	5	3	5	3	3	3	5	2	3	4	4	4	4	4	3	4	2	4	2	4	2
4	1	3	26	1	6	6	1	6	1	6	6	1	5	1	6	1	1	4	2	5	3	4	4	5	5	3	4	4	3	4	4	3	3	4	2	4	4	4	4	5	4	5	1	4	1	5	1	5	1
4	1	3	31	1	6	4	5	6	5	3	5	6	5	1	4	3	6	4	5	3	3	3	2	2	1	2	3	3	2	2	3	4	2	1	2	4	3	3	5	4	5	5	2	4	2	4	4	4	1
4	1	3	26	1	6	4	4	7	4	4	7	7	7	6	5	3	2	4	4	4	3	4	3	3	4	3	3	4	2	3	4	4	3	2	5	3	3	4	4	4	2	5	4	5	2	5	4	4	2
4	1	3	26	1	6	6	2	7	1	2	7	1	6	1	1	1	7	3	5	5	4	5	2	2	3	4	4	4	5	2	3	4	1	1	3	4	3	4	5	2	5	5	1	5	1	4	5	5	1
4	1	3	28	1	6	4	5	6	5	7	6	2	4	5	4	2	6	2	4	1	2		2	2	2	5	2	3	5	4	2	5	2	2	2	3	5	2	5	2	4	2	4	4	2	3	3	4	2
4	1	3	23	1	6	6	1	6	2	5	6	2	6	2	6	2	3	4	2	4	4	4	3	4	4	2	3	4	1	1	4	3	3	3	4	4	2	3	3	5	2	5	1	5	1	4	1	5	1
4	1	3	27	0	6	3	1	7	1	1	4	1	4	1	4	1	1	1	5		3	1	1	1		5	1	1	5	5		1	1	1	1	1	5	1	5	1	5	5	1	1	5	3	3	1	1
4	1	3	32	0	6	4	5	7	5	4	4	4	4	3	4	4	5	4	5	3	3	4	2	4	3	1	4	4	1	3	3	5	3	3	4	3	5	3	3	5	2	5	1	5	1	5	3	5	1
4	1	3	29	1	6	1	4	3	3	6	2	4	3	1	2	1	4	4	3	2	2	2	3	4	2	3	2	3	2	3	2	3	2	3	2	4	2	3	4	2	3	2	4	3	2	2	1	3	4
4	1	3	27	1	6	1	6	5	4	2	4	2	2	2	2	1	4	4	5	3	3	4	3	4	4	4	4	4	5	2	4	4	3	2	3	2	4	4	5	2	4	4	1	4	4	2	4	2	3
4	1	3	27	0	6	4	3	4	2	4	5	3	3	2	3	2	5	2	4	4	3	4	3	3	4	2	1	4	2	3	1	4	1	1	2	1	5	2	2	3	3	5	4	3	2	3	5	4	1
4	1	3	32	1	6	5	4	5	3	5	5	3	6	3	5	3	3	1	2	3	2	3	1	3	4	4	2	3	3	4	3	2	2	1	4	2	2	1	4	2	4	5	1	5	1	4	3	5	1
4	1	3	25	0	6	6	5	5	1	4	7	2	6	1	4	1	5	3	5	2	5	4	1	3	3	3	2	2	3	3	1	4	1	1	1	1	5	1	3	3	4	5	1	4	2	3	3	5	1
4	1	3	26	1	6	6	3	7	6	6	6	2	5	3	4	3	5	2	2	1	2	3	2	3	2	3	3	4	2	3	1	4	2	2	1	2	2	1	4	5	2	5	2	4	2	4	3	4	2
4	1	3	24	0	6	6	4	4	2	2	3	1	4	1	4	4	3	4	4	1	2	3	4	3	1	2	5	4	2	3	2	5	4	5	2	4	3	1	1	3	4	3	1	4	2	4	2	4	1
4	1	3	23	0	6	4	2	4	1	3	4	1	4	1	5	1	1	3	1	1	4	4	4	3	1	3	3	4	2	2	4	3	3	4	4	4	2	3	4	3	4	4	1	4	2	3	3	3	2
4	1	3	24	0	6	2	2	5	7	2	1	3	5	1	2	1	1	2	4	1	3	2	1	1	1	3	1	2	5	4	2	5	1	1	2	1	4	3	5	1	5	3	1	5	1	3	5	3	2
4	1	3	25	0	6	1	6	7	6	4	6	6	4	3	1	4	6	3	4	4	2	5	4	4	4	2	3	4	3	3	4	5	2	2	5	1	2	4	1	3	3	4	2	5	4		2	4	2
4	1	3	26	1	6	4	5	6	2	3	4	1	4	1	4	1	6	2	4	4	4	2	3	4	2	1	3	4	4	3	3	4	4	3	2	3	3	2	2	3	4	4	2	4	4	4	4	4	3
4	1	3	24	1	6	5	2	7	4	6	7	1	6	1	6	2	4	5	4	5	2	4	4	3	4	3	3	4	4	2	3	3	3	3	4	4	4	4	4	5	1	5	1	5	1	4	2	5	1
4	1	3	23	1	6	4	4	7	4	7	6	4	6	2	4	2	2	4	5	3	2	2	2	3	3	4	3	3	4	2	3	5	2	2	5	4	5	3	4	3	4	4	1	5	1	5	3	4	1
4	1	3	25	0	6	2	4	6	2	5	6	3	5	1	4	2	6	2	5	3	5	5	2	2	1	3	4	4	1	1	2	5	3	2	4	4	1	4	2	3	3	5	1	5	1	4	4	5	1
4	1	3	23	0	6	4	2	6	3	5	6	1	4	1	4	2	2	3	5	2	2	2	3	3	4	1	3	3	3	3	3	5	4	2	3	2	4	5	3	2	4	5	1	5	1	4	3	5	1
4	1	3	24	0	6	4	5	6	2	3	6	1	6	1	6	1	2	2	4	2	3	5	4	2	3	2	2	3	1	2	3	3	2	3	4	3	2	1	2	3	3	5	1	4	3	3	2	5	1
4	1	3	23	1	6	4	3	5	5	4	5	2	5	1	3	1	2	3	4	4	4	2	2	4	3	3	4	4	2	2	3	3	3	3	4	2	3	3	1	3	2	5	1	5	2	4	1	4	2
4	1	3	21	1	6	3	1	3	2	5	1	1	3	1	3	1	6	4	5	3	2	3	3	3	2	3	3	4	2	3	2	4	2	2	2	3	4	1	3	1	3	1	5	4	1	1	5	3	4
4	1	3	25	0	6	4	2	6	1	2	1	1	5	2	1	1	1	3	4	4	2	1	2	2	4	2	3	3	3	2	3	3	2	2	3	3	4	2	5	5	2	5	3	5	1	3	1	5	1
4	1	3	26	0	6	2	3	4	4	4	4	5	2	5	4	4	7	2	4	3	3	4	3	3	3	4	3	3	4	4	3	5	2	2	3	2	5	4	5	3	5	4	1	4	1	4	4	4	2
4	1	3	25	0	6	5	5	6	4	4	4	3	4	2	5	3	5	5	4	1	3	3	3	3	1	2	3	4	2	3	1	5	3	2	2	2	5	1	3	4	2	5	4	5	1	5	5	5	1
4	1	3	25	1	6	5	3	5	2	3	5	1	5	1	3	2	2	5	3	2	4	4	5	4	3	2	4	4	1	2	3	2	3	3	4	4	3	5	2	4	2	4	2	4	1	4	1	5	1
[truncated: 62 more columns]
